# Supplementary material for: Grasping affordance judgments depend on the object emotional value
Source: Front Hum Neurosci. 2024 Mar 18;18:1331253. doi: 10.3389/fnhum.2024.1331253 (PMC10986176; doi:10.3389/fnhum.2024.1331253)
Supplement: Supplementary file 1 [file Data_Sheet_1.XLSX]

## Sheet: Planilha1
subject	object	emotional group	adjusted size	affordance
v1	Surgical tape	Neutral	4	2
v1	Perfume bottle	Neutral	1.7	2
v1	Braces	Unpleasant	2.6	1
v1	Water bug	Unpleasant	3.75	1
v1	Talento – chocolate bar	Pleasant	5.2	3
v1	Open mouse	Unpleasant	2.5	2
v1	Adhesive tape	Neutral	4.4	1
v1	Cactus	Unpleasant	3	7
v1	Guava with worms	Unpleasant	3.75	2
v1	Gizzard	Unpleasant	5.6	2
v1	Sweet bread	Pleasant	4.25	1
v1	Rotten potato	Unpleasant	4	2
v1	Beetle	Unpleasant	4.25	1
v1	Golden watch	Neutral	2.8	3
v1	Chicken head	Unpleasant	4.5	2
v1	Money roll	Pleasant	3.8	4
v1	Fish head	Unpleasant	6.5	4
v1	Round mirror	Neutral	4.3	2
v1	Green scissors	Neutral	3	3
v1	Floss	Neutral	3.3	3
v1	Embalmed human foot	Unpleasant	4.75	2
v1	Teddy bear	Pleasant	8	9
v1	Car keys	Pleasant	2.75	4
v1	Jewel box	Pleasant	4.6	2
v1	Embalmed human heart	Unpleasant	5.75	2
v1	Bread with flies	Unpleasant	4.25	2
v1	Cake with chocolate icing	Pleasant	4	1
v1	Onion cut in half	Neutral	4.5	4
v1	Yellow cube	Neutral	5.5	9
v1	Rounded purple box	Neutral	3.75	1
v1	Calculator (slab-shaped)	Neutral	4	3
v1	Braces box	Neutral	5.1	4
v1	Cake with hair	Unpleasant	4	2
v1	Closed pack of condoms	Pleasant	4.5	5
v1	Guava	Neutral	5	7
v1	Bread toast	Pleasant	3	1
v1	Embalmed moth caterpillar	Unpleasant	2.25	1
v1	Jaw	Neutral	6.5	4
v1	Chicken foot	Unpleasant	2.75	1
v1	Baby sandal	Pleasant	7	3
v1	Lemon	Pleasant	5.2	9
v1	Razor blade	Neutral	1.4	1
v1	Twix – chocolate bar	Pleasant	3.35	2
v1	Brigadeiro - Brazilian chocolate candy	Pleasant	3.5	1
v1	Porcelain tomato	Neutral	6.75	8
v1	Money bag	Neutral	4.75	3
v1	Dirty steel wool	Unpleasant	2.5	2
v1	Rotten banana	Unpleasant	2.25	4
v1	Tooth brush	Neutral	1.5	8
v1	Battery	Neutral	2.05	2
v1	Chewing gum with hair	Unpleasant	2	1
v1	Soap box	Pleasant	4.7	5
v1	Calculator (stick-shaped)	Neutral	2.3	3
v1	Swab bundle	Neutral	4.25	4
v1	Embalmed snake 2	Unpleasant	1.5	2
v1	Square mirror	Neutral	4.55	7
v1	Embalmed centipede	Unpleasant	0.75	1
v1	Fluorescent lamp	Neutral	6.15	5
v1	Gecko	Unpleasant	1.25	1
v1	Credit card	Pleasant	3.15	2
v1	Acetone Glass	Neutral	4	7
v1	Plug adapter	Neutral	5.15	2
v1	Mouse trap	Unpleasant	3.65	2
v1	Brush with hair	Unpleasant	5.1	8
v1	Beijinho – milky Brazilian candy	Pleasant	3.85	1
v1	Half of a fetal head	Unpleasant	6	1
v1	Rotten mango	Unpleasant	4.5	2
v1	Screwdriver	Neutral	1.75	3
v1	Sunglasses box 1	Neutral	6.25	8
v1	Pointer	Neutral	2	2
v1	Gift box	Pleasant	6.3	4
v1	Golden bracelet	Neutral	6.75	7
v1	Porcelain apple	Neutral	5	4
v1	Cockroach	Unpleasant	4.3	2
v1	Stapler	Neutral	3.05	7
v1	iPod	Pleasant	3.05	3
v1	Glue	Neutral	3.4	4
v1	Embalmed scorpion	Unpleasant	1	1
v1	Paper clips box	Neutral	4.5	4
v1	Prestígio – coconut and chocolate bar	Pleasant	3.35	2
v1	Highlighter	Neutral	5.5	1
v1	Pen box	Neutral	2.3	3
v1	Toilet paper roll	Neutral	4.5	7
v1	Sunglasses box 2	Neutral	6.25	6
v1	Kama Sutra box	Neutral	7	8
v1	Stack of condoms	Pleasant	4.25	2
v1	Embalmed caterpillar	Unpleasant	1.75	1
v1	Roll	Neutral	4.2	8
v1	Plum	Neutral	5	5
v1	Hair brush	Neutral	5.1	8
v1	Embalmed spider	Unpleasant	3	1
v1	Silver bracelet	Neutral	5.75	1
v1	Wedding souvenir	Pleasant	5	4
v1	Dirty menstrual pad	Unpleasant	3.75	1
v1	Grater	Neutral	3.45	6
v1	Nail polish	Neutral	3	1
v1	Flower shaped candle	Neutral	5.25	2
v1	Lizard	Unpleasant	2	2
v1	Garage controller	Neutral	3.5	3
v1	Nail polish box	Neutral	4.5	5
v1	Embalmed snake 1	Unpleasant	2.5	1
v1	Soap dish	Neutral	7.85	7
v2	Surgical tape	Neutral	4	1
v2	Perfume bottle	Neutral	1.7	1
v2	Braces	Unpleasant	2.6	1
v2	Water bug	Unpleasant	3.75	1
v2	Talento – chocolate bar	Pleasant	5.2	3
v2	Open mouse	Unpleasant	2.5	1
v2	Adhesive tape	Neutral	4.4	1
v2	Cactus	Unpleasant	3	1
v2	Guava with worms	Unpleasant	3.75	3
v2	Gizzard	Unpleasant	5.6	4
v2	Sweet bread	Pleasant	4.25	1
v2	Rotten potato	Unpleasant	4	1
v2	Beetle	Unpleasant	4.25	1
v2	Golden watch	Neutral	2.8	6
v2	Chicken head	Unpleasant	4.5	1
v2	Money roll	Pleasant	3.8	9
v2	Fish head	Unpleasant	6.5	4
v2	Round mirror	Neutral	4.3	5
v2	Green scissors	Neutral	3	1
v2	Floss	Neutral	3.3	6
v2	Embalmed human foot	Unpleasant	4.75	1
v2	Teddy bear	Pleasant	8	6
v2	Car keys	Pleasant	2.75	9
v2	Jewel box	Pleasant	4.6	6
v2	Embalmed human heart	Unpleasant	5.75	1
v2	Bread with flies	Unpleasant	4.25	1
v2	Cake with chocolate icing	Pleasant	4	1
v2	Onion cut in half	Neutral	4.5	9
v2	Yellow cube	Neutral	5.5	1
v2	Rounded purple box	Neutral	3.75	7
v2	Calculator (slab-shaped)	Neutral	4	9
v2	Braces box	Neutral	5.1	4
v2	Cake with hair	Unpleasant	4	1
v2	Closed pack of condoms	Pleasant	4.5	6
v2	Guava	Neutral	5	7
v2	Bread toast	Pleasant	3	1
v2	Embalmed moth caterpillar	Unpleasant	2.25	1
v2	Jaw	Neutral	6.5	4
v2	Chicken foot	Unpleasant	2.75	1
v2	Baby sandal	Pleasant	7	5
v2	Lemon	Pleasant	5.2	9
v2	Razor blade	Neutral	1.4	9
v2	Twix – chocolate bar	Pleasant	3.35	2
v2	Brigadeiro - Brazilian chocolate candy	Pleasant	3.5	3
v2	Porcelain tomato	Neutral	6.75	4
v2	Money bag	Neutral	4.75	6
v2	Dirty steel wool	Unpleasant	2.5	1
v2	Rotten banana	Unpleasant	2.25	4
v2	Tooth brush	Neutral	1.5	9
v2	Battery	Neutral	2.05	5
v2	Chewing gum with hair	Unpleasant	2	1
v2	Soap box	Pleasant	4.7	4
v2	Calculator (stick-shaped)	Neutral	2.3	7
v2	Swab bundle	Neutral	4.25	1
v2	Embalmed snake 2	Unpleasant	1.5	1
v2	Square mirror	Neutral	4.55	5
v2	Embalmed centipede	Unpleasant	0.75	1
v2	Fluorescent lamp	Neutral	6.15	4
v2	Gecko	Unpleasant	1.25	1
v2	Credit card	Pleasant	3.15	3
v2	Acetone Glass	Neutral	4	6
v2	Plug adapter	Neutral	5.15	3
v2	Mouse trap	Unpleasant	3.65	9
v2	Brush with hair	Unpleasant	5.1	9
v2	Beijinho – milky Brazilian candy	Pleasant	3.85	1
v2	Half of a fetal head	Unpleasant	6	1
v2	Rotten mango	Unpleasant	4.5	1
v2	Screwdriver	Neutral	1.75	9
v2	Sunglasses box 1	Neutral	6.25	3
v2	Pointer	Neutral	2	9
v2	Gift box	Pleasant	6.3	5
v2	Golden bracelet	Neutral	6.75	6
v2	Porcelain apple	Neutral	5	4
v2	Cockroach	Unpleasant	4.3	1
v2	Stapler	Neutral	3.05	9
v2	iPod	Pleasant	3.05	9
v2	Glue	Neutral	3.4	2
v2	Embalmed scorpion	Unpleasant	1	1
v2	Paper clips box	Neutral	4.5	8
v2	Prestígio – coconut and chocolate bar	Pleasant	3.35	1
v2	Highlighter	Neutral	5.5	4
v2	Pen box	Neutral	2.3	1
v2	Toilet paper roll	Neutral	4.5	7
v2	Sunglasses box 2	Neutral	6.25	4
v2	Kama Sutra box	Neutral	7	7
v2	Stack of condoms	Pleasant	4.25	2
v2	Embalmed caterpillar	Unpleasant	1.75	1
v2	Roll	Neutral	4.2	6
v2	Plum	Neutral	5	6
v2	Hair brush	Neutral	5.1	9
v2	Embalmed spider	Unpleasant	3	1
v2	Silver bracelet	Neutral	5.75	3
v2	Wedding souvenir	Pleasant	5	4
v2	Dirty menstrual pad	Unpleasant	3.75	1
v2	Grater	Neutral	3.45	4
v2	Nail polish	Neutral	3	6
v2	Flower shaped candle	Neutral	5.25	3
v2	Lizard	Unpleasant	2	1
v2	Garage controller	Neutral	3.5	9
v2	Nail polish box	Neutral	4.5	4
v2	Embalmed snake 1	Unpleasant	2.5	1
v2	Soap dish	Neutral	7.85	9
v3	Surgical tape	Neutral	4	3
v3	Perfume bottle	Neutral	1.7	3
v3	Braces	Unpleasant	2.6	1
v3	Water bug	Unpleasant	3.75	1
v3	Talento – chocolate bar	Pleasant	5.2	5
v3	Open mouse	Unpleasant	2.5	1
v3	Adhesive tape	Neutral	4.4	2
v3	Cactus	Unpleasant	3	3
v3	Guava with worms	Unpleasant	3.75	2
v3	Gizzard	Unpleasant	5.6	1
v3	Sweet bread	Pleasant	4.25	2
v3	Rotten potato	Unpleasant	4	2
v3	Beetle	Unpleasant	4.25	2
v3	Golden watch	Neutral	2.8	3
v3	Chicken head	Unpleasant	4.5	1
v3	Money roll	Pleasant	3.8	6
v3	Fish head	Unpleasant	6.5	2
v3	Round mirror	Neutral	4.3	1
v3	Green scissors	Neutral	3	2
v3	Floss	Neutral	3.3	3
v3	Embalmed human foot	Unpleasant	4.75	1
v3	Teddy bear	Pleasant	8	9
v3	Car keys	Pleasant	2.75	7
v3	Jewel box	Pleasant	4.6	5
v3	Embalmed human heart	Unpleasant	5.75	1
v3	Bread with flies	Unpleasant	4.25	2
v3	Cake with chocolate icing	Pleasant	4	4
v3	Onion cut in half	Neutral	4.5	3
v3	Yellow cube	Neutral	5.5	2
v3	Rounded purple box	Neutral	3.75	4
v3	Calculator (slab-shaped)	Neutral	4	9
v3	Braces box	Neutral	5.1	5
v3	Cake with hair	Unpleasant	4	2
v3	Closed pack of condoms	Pleasant	4.5	5
v3	Guava	Neutral	5	2
v3	Bread toast	Pleasant	3	1
v3	Embalmed moth caterpillar	Unpleasant	2.25	1
v3	Jaw	Neutral	6.5	4
v3	Chicken foot	Unpleasant	2.75	2
v3	Baby sandal	Pleasant	7	2
v3	Lemon	Pleasant	5.2	7
v3	Razor blade	Neutral	1.4	4
v3	Twix – chocolate bar	Pleasant	3.35	4
v3	Brigadeiro - Brazilian chocolate candy	Pleasant	3.5	2
v3	Porcelain tomato	Neutral	6.75	2
v3	Money bag	Neutral	4.75	5
v3	Dirty steel wool	Unpleasant	2.5	2
v3	Rotten banana	Unpleasant	2.25	3
v3	Tooth brush	Neutral	1.5	9
v3	Battery	Neutral	2.05	3
v3	Chewing gum with hair	Unpleasant	2	1
v3	Soap box	Pleasant	4.7	5
v3	Calculator (stick-shaped)	Neutral	2.3	7
v3	Swab bundle	Neutral	4.25	6
v3	Embalmed snake 2	Unpleasant	1.5	1
v3	Square mirror	Neutral	4.55	3
v3	Embalmed centipede	Unpleasant	0.75	1
v3	Fluorescent lamp	Neutral	6.15	6
v3	Gecko	Unpleasant	1.25	1
v3	Credit card	Pleasant	3.15	2
v3	Acetone Glass	Neutral	4	6
v3	Plug adapter	Neutral	5.15	3
v3	Mouse trap	Unpleasant	3.65	1
v3	Brush with hair	Unpleasant	5.1	9
v3	Beijinho – milky Brazilian candy	Pleasant	3.85	3
v3	Half of a fetal head	Unpleasant	6	4
v3	Rotten mango	Unpleasant	4.5	1
v3	Screwdriver	Neutral	1.75	7
v3	Sunglasses box 1	Neutral	6.25	5
v3	Pointer	Neutral	2	1
v3	Gift box	Pleasant	6.3	4
v3	Golden bracelet	Neutral	6.75	3
v3	Porcelain apple	Neutral	5	2
v3	Cockroach	Unpleasant	4.3	1
v3	Stapler	Neutral	3.05	8
v3	iPod	Pleasant	3.05	7
v3	Glue	Neutral	3.4	5
v3	Embalmed scorpion	Unpleasant	1	1
v3	Paper clips box	Neutral	4.5	3
v3	Prestígio – coconut and chocolate bar	Pleasant	3.35	3
v3	Highlighter	Neutral	5.5	1
v3	Pen box	Neutral	2.3	4
v3	Toilet paper roll	Neutral	4.5	9
v3	Sunglasses box 2	Neutral	6.25	7
v3	Kama Sutra box	Neutral	7	5
v3	Stack of condoms	Pleasant	4.25	5
v3	Embalmed caterpillar	Unpleasant	1.75	1
v3	Roll	Neutral	4.2	9
v3	Plum	Neutral	5	1
v3	Hair brush	Neutral	5.1	9
v3	Embalmed spider	Unpleasant	3	1
v3	Silver bracelet	Neutral	5.75	3
v3	Wedding souvenir	Pleasant	5	3
v3	Dirty menstrual pad	Unpleasant	3.75	5
v3	Grater	Neutral	3.45	3
v3	Nail polish	Neutral	3	4
v3	Flower shaped candle	Neutral	5.25	2
v3	Lizard	Unpleasant	2	1
v3	Garage controller	Neutral	3.5	5
v3	Nail polish box	Neutral	4.5	8
v3	Embalmed snake 1	Unpleasant	2.5	1
v3	Soap dish	Neutral	7.85	9
v4	Surgical tape	Neutral	4	3
v4	Perfume bottle	Neutral	1.7	5
v4	Braces	Unpleasant	2.6	1
v4	Water bug	Unpleasant	3.75	1
v4	Talento – chocolate bar	Pleasant	5.2	5
v4	Open mouse	Unpleasant	2.5	1
v4	Adhesive tape	Neutral	4.4	1
v4	Cactus	Unpleasant	3	3
v4	Guava with worms	Unpleasant	3.75	1
v4	Gizzard	Unpleasant	5.6	1
v4	Sweet bread	Pleasant	4.25	5
v4	Rotten potato	Unpleasant	4	1
v4	Beetle	Unpleasant	4.25	1
v4	Golden watch	Neutral	2.8	3
v4	Chicken head	Unpleasant	4.5	1
v4	Money roll	Pleasant	3.8	3
v4	Fish head	Unpleasant	6.5	4
v4	Round mirror	Neutral	4.3	2
v4	Green scissors	Neutral	3	5
v4	Floss	Neutral	3.3	1
v4	Embalmed human foot	Unpleasant	4.75	1
v4	Teddy bear	Pleasant	8	9
v4	Car keys	Pleasant	2.75	9
v4	Jewel box	Pleasant	4.6	1
v4	Embalmed human heart	Unpleasant	5.75	1
v4	Bread with flies	Unpleasant	4.25	1
v4	Cake with chocolate icing	Pleasant	4	1
v4	Onion cut in half	Neutral	4.5	1
v4	Yellow cube	Neutral	5.5	2
v4	Rounded purple box	Neutral	3.75	2
v4	Calculator (slab-shaped)	Neutral	4	9
v4	Braces box	Neutral	5.1	7
v4	Cake with hair	Unpleasant	4	1
v4	Closed pack of condoms	Pleasant	4.5	2
v4	Guava	Neutral	5	6
v4	Bread toast	Pleasant	3	1
v4	Embalmed moth caterpillar	Unpleasant	2.25	1
v4	Jaw	Neutral	6.5	1
v4	Chicken foot	Unpleasant	2.75	3
v4	Baby sandal	Pleasant	7	4
v4	Lemon	Pleasant	5.2	8
v4	Razor blade	Neutral	1.4	1
v4	Twix – chocolate bar	Pleasant	3.35	5
v4	Brigadeiro - Brazilian chocolate candy	Pleasant	3.5	9
v4	Porcelain tomato	Neutral	6.75	6
v4	Money bag	Neutral	4.75	5
v4	Dirty steel wool	Unpleasant	2.5	1
v4	Rotten banana	Unpleasant	2.25	1
v4	Tooth brush	Neutral	1.5	9
v4	Battery	Neutral	2.05	2
v4	Chewing gum with hair	Unpleasant	2	1
v4	Soap box	Pleasant	4.7	9
v4	Calculator (stick-shaped)	Neutral	2.3	7
v4	Swab bundle	Neutral	4.25	7
v4	Embalmed snake 2	Unpleasant	1.5	1
v4	Square mirror	Neutral	4.55	6
v4	Embalmed centipede	Unpleasant	0.75	1
v4	Fluorescent lamp	Neutral	6.15	9
v4	Gecko	Unpleasant	1.25	1
v4	Credit card	Pleasant	3.15	2
v4	Acetone Glass	Neutral	4	9
v4	Plug adapter	Neutral	5.15	2
v4	Mouse trap	Unpleasant	3.65	1
v4	Brush with hair	Unpleasant	5.1	9
v4	Beijinho – milky Brazilian candy	Pleasant	3.85	7
v4	Half of a fetal head	Unpleasant	6	2
v4	Rotten mango	Unpleasant	4.5	1
v4	Screwdriver	Neutral	1.75	9
v4	Sunglasses box 1	Neutral	6.25	9
v4	Pointer	Neutral	2	3
v4	Gift box	Pleasant	6.3	5
v4	Golden bracelet	Neutral	6.75	6
v4	Porcelain apple	Neutral	5	6
v4	Cockroach	Unpleasant	4.3	1
v4	Stapler	Neutral	3.05	5
v4	iPod	Pleasant	3.05	3
v4	Glue	Neutral	3.4	4
v4	Embalmed scorpion	Unpleasant	1	1
v4	Paper clips box	Neutral	4.5	1
v4	Prestígio – coconut and chocolate bar	Pleasant	3.35	1
v4	Highlighter	Neutral	5.5	3
v4	Pen box	Neutral	2.3	1
v4	Toilet paper roll	Neutral	4.5	9
v4	Sunglasses box 2	Neutral	6.25	9
v4	Kama Sutra box	Neutral	7	6
v4	Stack of condoms	Pleasant	4.25	3
v4	Embalmed caterpillar	Unpleasant	1.75	1
v4	Roll	Neutral	4.2	3
v4	Plum	Neutral	5	6
v4	Hair brush	Neutral	5.1	9
v4	Embalmed spider	Unpleasant	3	1
v4	Silver bracelet	Neutral	5.75	1
v4	Wedding souvenir	Pleasant	5	3
v4	Dirty menstrual pad	Unpleasant	3.75	1
v4	Grater	Neutral	3.45	9
v4	Nail polish	Neutral	3	1
v4	Flower shaped candle	Neutral	5.25	4
v4	Lizard	Unpleasant	2	1
v4	Garage controller	Neutral	3.5	3
v4	Nail polish box	Neutral	4.5	5
v4	Embalmed snake 1	Unpleasant	2.5	1
v4	Soap dish	Neutral	7.85	9
v5	Surgical tape	Neutral	4	2
v5	Perfume bottle	Neutral	1.7	3
v5	Braces	Unpleasant	2.6	3
v5	Water bug	Unpleasant	3.75	1
v5	Talento – chocolate bar	Pleasant	5.2	4
v5	Open mouse	Unpleasant	2.5	2
v5	Adhesive tape	Neutral	4.4	1
v5	Cactus	Unpleasant	3	1
v5	Guava with worms	Unpleasant	3.75	1
v5	Gizzard	Unpleasant	5.6	1
v5	Sweet bread	Pleasant	4.25	4
v5	Rotten potato	Unpleasant	4	1
v5	Beetle	Unpleasant	4.25	1
v5	Golden watch	Neutral	2.8	5
v5	Chicken head	Unpleasant	4.5	1
v5	Money roll	Pleasant	3.8	8
v5	Fish head	Unpleasant	6.5	5
v5	Round mirror	Neutral	4.3	7
v5	Green scissors	Neutral	3	6
v5	Floss	Neutral	3.3	7
v5	Embalmed human foot	Unpleasant	4.75	1
v5	Teddy bear	Pleasant	8	9
v5	Car keys	Pleasant	2.75	7
v5	Jewel box	Pleasant	4.6	1
v5	Embalmed human heart	Unpleasant	5.75	1
v5	Bread with flies	Unpleasant	4.25	1
v5	Cake with chocolate icing	Pleasant	4	7
v5	Onion cut in half	Neutral	4.5	8
v5	Yellow cube	Neutral	5.5	2
v5	Rounded purple box	Neutral	3.75	5
v5	Calculator (slab-shaped)	Neutral	4	6
v5	Braces box	Neutral	5.1	4
v5	Cake with hair	Unpleasant	4	5
v5	Closed pack of condoms	Pleasant	4.5	2
v5	Guava	Neutral	5	9
v5	Bread toast	Pleasant	3	2
v5	Embalmed moth caterpillar	Unpleasant	2.25	1
v5	Jaw	Neutral	6.5	2
v5	Chicken foot	Unpleasant	2.75	1
v5	Baby sandal	Pleasant	7	6
v5	Lemon	Pleasant	5.2	8
v5	Razor blade	Neutral	1.4	3
v5	Twix – chocolate bar	Pleasant	3.35	3
v5	Brigadeiro - Brazilian chocolate candy	Pleasant	3.5	7
v5	Porcelain tomato	Neutral	6.75	8
v5	Money bag	Neutral	4.75	3
v5	Dirty steel wool	Unpleasant	2.5	6
v5	Rotten banana	Unpleasant	2.25	3
v5	Tooth brush	Neutral	1.5	7
v5	Battery	Neutral	2.05	3
v5	Chewing gum with hair	Unpleasant	2	1
v5	Soap box	Pleasant	4.7	7
v5	Calculator (stick-shaped)	Neutral	2.3	5
v5	Swab bundle	Neutral	4.25	1
v5	Embalmed snake 2	Unpleasant	1.5	1
v5	Square mirror	Neutral	4.55	5
v5	Embalmed centipede	Unpleasant	0.75	1
v5	Fluorescent lamp	Neutral	6.15	3
v5	Gecko	Unpleasant	1.25	1
v5	Credit card	Pleasant	3.15	3
v5	Acetone Glass	Neutral	4	7
v5	Plug adapter	Neutral	5.15	2
v5	Mouse trap	Unpleasant	3.65	1
v5	Brush with hair	Unpleasant	5.1	9
v5	Beijinho – milky Brazilian candy	Pleasant	3.85	4
v5	Half of a fetal head	Unpleasant	6	2
v5	Rotten mango	Unpleasant	4.5	1
v5	Screwdriver	Neutral	1.75	2
v5	Sunglasses box 1	Neutral	6.25	8
v5	Pointer	Neutral	2	1
v5	Gift box	Pleasant	6.3	5
v5	Golden bracelet	Neutral	6.75	5
v5	Porcelain apple	Neutral	5	6
v5	Cockroach	Unpleasant	4.3	1
v5	Stapler	Neutral	3.05	9
v5	iPod	Pleasant	3.05	5
v5	Glue	Neutral	3.4	2
v5	Embalmed scorpion	Unpleasant	1	1
v5	Paper clips box	Neutral	4.5	3
v5	Prestígio – coconut and chocolate bar	Pleasant	3.35	1
v5	Highlighter	Neutral	5.5	1
v5	Pen box	Neutral	2.3	1
v5	Toilet paper roll	Neutral	4.5	9
v5	Sunglasses box 2	Neutral	6.25	4
v5	Kama Sutra box	Neutral	7	7
v5	Stack of condoms	Pleasant	4.25	1
v5	Embalmed caterpillar	Unpleasant	1.75	1
v5	Roll	Neutral	4.2	8
v5	Plum	Neutral	5	8
v5	Hair brush	Neutral	5.1	9
v5	Embalmed spider	Unpleasant	3	1
v5	Silver bracelet	Neutral	5.75	4
v5	Wedding souvenir	Pleasant	5	5
v5	Dirty menstrual pad	Unpleasant	3.75	1
v5	Grater	Neutral	3.45	9
v5	Nail polish	Neutral	3	1
v5	Flower shaped candle	Neutral	5.25	5
v5	Lizard	Unpleasant	2	1
v5	Garage controller	Neutral	3.5	2
v5	Nail polish box	Neutral	4.5	3
v5	Embalmed snake 1	Unpleasant	2.5	1
v5	Soap dish	Neutral	7.85	7
v6	Surgical tape	Neutral	4	9
v6	Perfume bottle	Neutral	1.7	8
v6	Braces	Unpleasant	2.6	3
v6	Water bug	Unpleasant	3.75	1
v6	Talento – chocolate bar	Pleasant	5.2	4
v6	Open mouse	Unpleasant	2.5	1
v6	Adhesive tape	Neutral	4.4	9
v6	Cactus	Unpleasant	3	1
v6	Guava with worms	Unpleasant	3.75	1
v6	Gizzard	Unpleasant	5.6	1
v6	Sweet bread	Pleasant	4.25	7
v6	Rotten potato	Unpleasant	4	1
v6	Beetle	Unpleasant	4.25	1
v6	Golden watch	Neutral	2.8	9
v6	Chicken head	Unpleasant	4.5	1
v6	Money roll	Pleasant	3.8	9
v6	Fish head	Unpleasant	6.5	8
v6	Round mirror	Neutral	4.3	8
v6	Green scissors	Neutral	3	1
v6	Floss	Neutral	3.3	1
v6	Embalmed human foot	Unpleasant	4.75	1
v6	Teddy bear	Pleasant	8	9
v6	Car keys	Pleasant	2.75	7
v6	Jewel box	Pleasant	4.6	9
v6	Embalmed human heart	Unpleasant	5.75	1
v6	Bread with flies	Unpleasant	4.25	1
v6	Cake with chocolate icing	Pleasant	4	4
v6	Onion cut in half	Neutral	4.5	8
v6	Yellow cube	Neutral	5.5	1
v6	Rounded purple box	Neutral	3.75	6
v6	Calculator (slab-shaped)	Neutral	4	9
v6	Braces box	Neutral	5.1	3
v6	Cake with hair	Unpleasant	4	1
v6	Closed pack of condoms	Pleasant	4.5	7
v6	Guava	Neutral	5	8
v6	Bread toast	Pleasant	3	2
v6	Embalmed moth caterpillar	Unpleasant	2.25	1
v6	Jaw	Neutral	6.5	1
v6	Chicken foot	Unpleasant	2.75	1
v6	Baby sandal	Pleasant	7	9
v6	Lemon	Pleasant	5.2	9
v6	Razor blade	Neutral	1.4	9
v6	Twix – chocolate bar	Pleasant	3.35	4
v6	Brigadeiro - Brazilian chocolate candy	Pleasant	3.5	4
v6	Porcelain tomato	Neutral	6.75	8
v6	Money bag	Neutral	4.75	7
v6	Dirty steel wool	Unpleasant	2.5	5
v6	Rotten banana	Unpleasant	2.25	2
v6	Tooth brush	Neutral	1.5	9
v6	Battery	Neutral	2.05	8
v6	Chewing gum with hair	Unpleasant	2	1
v6	Soap box	Pleasant	4.7	9
v6	Calculator (stick-shaped)	Neutral	2.3	9
v6	Swab bundle	Neutral	4.25	9
v6	Embalmed snake 2	Unpleasant	1.5	1
v6	Square mirror	Neutral	4.55	9
v6	Embalmed centipede	Unpleasant	0.75	1
v6	Fluorescent lamp	Neutral	6.15	8
v6	Gecko	Unpleasant	1.25	1
v6	Credit card	Pleasant	3.15	8
v6	Acetone Glass	Neutral	4	9
v6	Plug adapter	Neutral	5.15	9
v6	Mouse trap	Unpleasant	3.65	5
v6	Brush with hair	Unpleasant	5.1	8
v6	Beijinho – milky Brazilian candy	Pleasant	3.85	8
v6	Half of a fetal head	Unpleasant	6	1
v6	Rotten mango	Unpleasant	4.5	1
v6	Screwdriver	Neutral	1.75	9
v6	Sunglasses box 1	Neutral	6.25	9
v6	Pointer	Neutral	2	9
v6	Gift box	Pleasant	6.3	9
v6	Golden bracelet	Neutral	6.75	9
v6	Porcelain apple	Neutral	5	9
v6	Cockroach	Unpleasant	4.3	1
v6	Stapler	Neutral	3.05	9
v6	iPod	Pleasant	3.05	9
v6	Glue	Neutral	3.4	8
v6	Embalmed scorpion	Unpleasant	1	1
v6	Paper clips box	Neutral	4.5	7
v6	Prestígio – coconut and chocolate bar	Pleasant	3.35	5
v6	Highlighter	Neutral	5.5	7
v6	Pen box	Neutral	2.3	9
v6	Toilet paper roll	Neutral	4.5	9
v6	Sunglasses box 2	Neutral	6.25	9
v6	Kama Sutra box	Neutral	7	8
v6	Stack of condoms	Pleasant	4.25	2
v6	Embalmed caterpillar	Unpleasant	1.75	1
v6	Roll	Neutral	4.2	9
v6	Plum	Neutral	5	8
v6	Hair brush	Neutral	5.1	9
v6	Embalmed spider	Unpleasant	3	1
v6	Silver bracelet	Neutral	5.75	9
v6	Wedding souvenir	Pleasant	5	9
v6	Dirty menstrual pad	Unpleasant	3.75	1
v6	Grater	Neutral	3.45	4
v6	Nail polish	Neutral	3	7
v6	Flower shaped candle	Neutral	5.25	6
v6	Lizard	Unpleasant	2	1
v6	Garage controller	Neutral	3.5	9
v6	Nail polish box	Neutral	4.5	9
v6	Embalmed snake 1	Unpleasant	2.5	1
v6	Soap dish	Neutral	7.85	9
v7	Surgical tape	Neutral	4	5
v7	Perfume bottle	Neutral	1.7	3
v7	Braces	Unpleasant	2.6	2
v7	Water bug	Unpleasant	3.75	3
v7	Talento – chocolate bar	Pleasant	5.2	4
v7	Open mouse	Unpleasant	2.5	3
v7	Adhesive tape	Neutral	4.4	3
v7	Cactus	Unpleasant	3	2
v7	Guava with worms	Unpleasant	3.75	1
v7	Gizzard	Unpleasant	5.6	3
v7	Sweet bread	Pleasant	4.25	4
v7	Rotten potato	Unpleasant	4	2
v7	Beetle	Unpleasant	4.25	4
v7	Golden watch	Neutral	2.8	4
v7	Chicken head	Unpleasant	4.5	3
v7	Money roll	Pleasant	3.8	4
v7	Fish head	Unpleasant	6.5	7
v7	Round mirror	Neutral	4.3	4
v7	Green scissors	Neutral	3	3
v7	Floss	Neutral	3.3	4
v7	Embalmed human foot	Unpleasant	4.75	3
v7	Teddy bear	Pleasant	8	7
v7	Car keys	Pleasant	2.75	3
v7	Jewel box	Pleasant	4.6	5
v7	Embalmed human heart	Unpleasant	5.75	3
v7	Bread with flies	Unpleasant	4.25	2
v7	Cake with chocolate icing	Pleasant	4	3
v7	Onion cut in half	Neutral	4.5	6
v7	Yellow cube	Neutral	5.5	2
v7	Rounded purple box	Neutral	3.75	4
v7	Calculator (slab-shaped)	Neutral	4	8
v7	Braces box	Neutral	5.1	5
v7	Cake with hair	Unpleasant	4	2
v7	Closed pack of condoms	Pleasant	4.5	7
v7	Guava	Neutral	5	3
v7	Bread toast	Pleasant	3	4
v7	Embalmed moth caterpillar	Unpleasant	2.25	1
v7	Jaw	Neutral	6.5	6
v7	Chicken foot	Unpleasant	2.75	5
v7	Baby sandal	Pleasant	7	5
v7	Lemon	Pleasant	5.2	7
v7	Razor blade	Neutral	1.4	2
v7	Twix – chocolate bar	Pleasant	3.35	3
v7	Brigadeiro - Brazilian chocolate candy	Pleasant	3.5	2
v7	Porcelain tomato	Neutral	6.75	7
v7	Money bag	Neutral	4.75	5
v7	Dirty steel wool	Unpleasant	2.5	3
v7	Rotten banana	Unpleasant	2.25	4
v7	Tooth brush	Neutral	1.5	7
v7	Battery	Neutral	2.05	5
v7	Chewing gum with hair	Unpleasant	2	3
v7	Soap box	Pleasant	4.7	5
v7	Calculator (stick-shaped)	Neutral	2.3	7
v7	Swab bundle	Neutral	4.25	5
v7	Embalmed snake 2	Unpleasant	1.5	4
v7	Square mirror	Neutral	4.55	7
v7	Embalmed centipede	Unpleasant	0.75	2
v7	Fluorescent lamp	Neutral	6.15	7
v7	Gecko	Unpleasant	1.25	3
v7	Credit card	Pleasant	3.15	3
v7	Acetone Glass	Neutral	4	5
v7	Plug adapter	Neutral	5.15	3
v7	Mouse trap	Unpleasant	3.65	1
v7	Brush with hair	Unpleasant	5.1	7
v7	Beijinho – milky Brazilian candy	Pleasant	3.85	3
v7	Half of a fetal head	Unpleasant	6	3
v7	Rotten mango	Unpleasant	4.5	3
v7	Screwdriver	Neutral	1.75	6
v7	Sunglasses box 1	Neutral	6.25	6
v7	Pointer	Neutral	2	2
v7	Gift box	Pleasant	6.3	5
v7	Golden bracelet	Neutral	6.75	6
v7	Porcelain apple	Neutral	5	4
v7	Cockroach	Unpleasant	4.3	1
v7	Stapler	Neutral	3.05	8
v7	iPod	Pleasant	3.05	7
v7	Glue	Neutral	3.4	2
v7	Embalmed scorpion	Unpleasant	1	2
v7	Paper clips box	Neutral	4.5	6
v7	Prestígio – coconut and chocolate bar	Pleasant	3.35	4
v7	Highlighter	Neutral	5.5	1
v7	Pen box	Neutral	2.3	4
v7	Toilet paper roll	Neutral	4.5	4
v7	Sunglasses box 2	Neutral	6.25	7
v7	Kama Sutra box	Neutral	7	3
v7	Stack of condoms	Pleasant	4.25	4
v7	Embalmed caterpillar	Unpleasant	1.75	3
v7	Roll	Neutral	4.2	7
v7	Plum	Neutral	5	3
v7	Hair brush	Neutral	5.1	8
v7	Embalmed spider	Unpleasant	3	1
v7	Silver bracelet	Neutral	5.75	5
v7	Wedding souvenir	Pleasant	5	4
v7	Dirty menstrual pad	Unpleasant	3.75	2
v7	Grater	Neutral	3.45	3
v7	Nail polish	Neutral	3	3
v7	Flower shaped candle	Neutral	5.25	4
v7	Lizard	Unpleasant	2	3
v7	Garage controller	Neutral	3.5	7
v7	Nail polish box	Neutral	4.5	4
v7	Embalmed snake 1	Unpleasant	2.5	6
v7	Soap dish	Neutral	7.85	5
v8	Surgical tape	Neutral	4	3
v8	Perfume bottle	Neutral	1.7	4
v8	Braces	Unpleasant	2.6	2
v8	Water bug	Unpleasant	3.75	2
v8	Talento – chocolate bar	Pleasant	5.2	4
v8	Open mouse	Unpleasant	2.5	2
v8	Adhesive tape	Neutral	4.4	4
v8	Cactus	Unpleasant	3	2
v8	Guava with worms	Unpleasant	3.75	2
v8	Gizzard	Unpleasant	5.6	1
v8	Sweet bread	Pleasant	4.25	4
v8	Rotten potato	Unpleasant	4	2
v8	Beetle	Unpleasant	4.25	3
v8	Golden watch	Neutral	2.8	5
v8	Chicken head	Unpleasant	4.5	2
v8	Money roll	Pleasant	3.8	6
v8	Fish head	Unpleasant	6.5	8
v8	Round mirror	Neutral	4.3	3
v8	Green scissors	Neutral	3	3
v8	Floss	Neutral	3.3	5
v8	Embalmed human foot	Unpleasant	4.75	2
v8	Teddy bear	Pleasant	8	6
v8	Car keys	Pleasant	2.75	3
v8	Jewel box	Pleasant	4.6	4
v8	Embalmed human heart	Unpleasant	5.75	4
v8	Bread with flies	Unpleasant	4.25	2
v8	Cake with chocolate icing	Pleasant	4	4
v8	Onion cut in half	Neutral	4.5	5
v8	Yellow cube	Neutral	5.5	2
v8	Rounded purple box	Neutral	3.75	5
v8	Calculator (slab-shaped)	Neutral	4	6
v8	Braces box	Neutral	5.1	3
v8	Cake with hair	Unpleasant	4	2
v8	Closed pack of condoms	Pleasant	4.5	6
v8	Guava	Neutral	5	5
v8	Bread toast	Pleasant	3	4
v8	Embalmed moth caterpillar	Unpleasant	2.25	1
v8	Jaw	Neutral	6.5	6
v8	Chicken foot	Unpleasant	2.75	3
v8	Baby sandal	Pleasant	7	6
v8	Lemon	Pleasant	5.2	6
v8	Razor blade	Neutral	1.4	2
v8	Twix – chocolate bar	Pleasant	3.35	3
v8	Brigadeiro - Brazilian chocolate candy	Pleasant	3.5	4
v8	Porcelain tomato	Neutral	6.75	5
v8	Money bag	Neutral	4.75	4
v8	Dirty steel wool	Unpleasant	2.5	4
v8	Rotten banana	Unpleasant	2.25	2
v8	Tooth brush	Neutral	1.5	7
v8	Battery	Neutral	2.05	7
v8	Chewing gum with hair	Unpleasant	2	1
v8	Soap box	Pleasant	4.7	7
v8	Calculator (stick-shaped)	Neutral	2.3	3
v8	Swab bundle	Neutral	4.25	6
v8	Embalmed snake 2	Unpleasant	1.5	2
v8	Square mirror	Neutral	4.55	4
v8	Embalmed centipede	Unpleasant	0.75	1
v8	Fluorescent lamp	Neutral	6.15	4
v8	Gecko	Unpleasant	1.25	2
v8	Credit card	Pleasant	3.15	7
v8	Acetone Glass	Neutral	4	7
v8	Plug adapter	Neutral	5.15	6
v8	Mouse trap	Unpleasant	3.65	2
v8	Brush with hair	Unpleasant	5.1	9
v8	Beijinho – milky Brazilian candy	Pleasant	3.85	4
v8	Half of a fetal head	Unpleasant	6	3
v8	Rotten mango	Unpleasant	4.5	2
v8	Screwdriver	Neutral	1.75	8
v8	Sunglasses box 1	Neutral	6.25	7
v8	Pointer	Neutral	2	1
v8	Gift box	Pleasant	6.3	6
v8	Golden bracelet	Neutral	6.75	7
v8	Porcelain apple	Neutral	5	5
v8	Cockroach	Unpleasant	4.3	1
v8	Stapler	Neutral	3.05	8
v8	iPod	Pleasant	3.05	5
v8	Glue	Neutral	3.4	4
v8	Embalmed scorpion	Unpleasant	1	1
v8	Paper clips box	Neutral	4.5	3
v8	Prestígio – coconut and chocolate bar	Pleasant	3.35	3
v8	Highlighter	Neutral	5.5	1
v8	Pen box	Neutral	2.3	4
v8	Toilet paper roll	Neutral	4.5	8
v8	Sunglasses box 2	Neutral	6.25	6
v8	Kama Sutra box	Neutral	7	7
v8	Stack of condoms	Pleasant	4.25	3
v8	Embalmed caterpillar	Unpleasant	1.75	1
v8	Roll	Neutral	4.2	9
v8	Plum	Neutral	5	5
v8	Hair brush	Neutral	5.1	9
v8	Embalmed spider	Unpleasant	3	2
v8	Silver bracelet	Neutral	5.75	4
v8	Wedding souvenir	Pleasant	5	6
v8	Dirty menstrual pad	Unpleasant	3.75	2
v8	Grater	Neutral	3.45	7
v8	Nail polish	Neutral	3	6
v8	Flower shaped candle	Neutral	5.25	6
v8	Lizard	Unpleasant	2	2
v8	Garage controller	Neutral	3.5	5
v8	Nail polish box	Neutral	4.5	4
v8	Embalmed snake 1	Unpleasant	2.5	1
v8	Soap dish	Neutral	7.85	7
v9	Surgical tape	Neutral	4	2
v9	Perfume bottle	Neutral	1.7	1
v9	Braces	Unpleasant	2.6	5
v9	Water bug	Unpleasant	3.75	1
v9	Talento – chocolate bar	Pleasant	5.2	6
v9	Open mouse	Unpleasant	2.5	4
v9	Adhesive tape	Neutral	4.4	4
v9	Cactus	Unpleasant	3	1
v9	Guava with worms	Unpleasant	3.75	2
v9	Gizzard	Unpleasant	5.6	3
v9	Sweet bread	Pleasant	4.25	5
v9	Rotten potato	Unpleasant	4	2
v9	Beetle	Unpleasant	4.25	1
v9	Golden watch	Neutral	2.8	5
v9	Chicken head	Unpleasant	4.5	3
v9	Money roll	Pleasant	3.8	7
v9	Fish head	Unpleasant	6.5	5
v9	Round mirror	Neutral	4.3	4
v9	Green scissors	Neutral	3	3
v9	Floss	Neutral	3.3	4
v9	Embalmed human foot	Unpleasant	4.75	3
v9	Teddy bear	Pleasant	8	9
v9	Car keys	Pleasant	2.75	5
v9	Jewel box	Pleasant	4.6	7
v9	Embalmed human heart	Unpleasant	5.75	2
v9	Bread with flies	Unpleasant	4.25	2
v9	Cake with chocolate icing	Pleasant	4	4
v9	Onion cut in half	Neutral	4.5	7
v9	Yellow cube	Neutral	5.5	1
v9	Rounded purple box	Neutral	3.75	5
v9	Calculator (slab-shaped)	Neutral	4	5
v9	Braces box	Neutral	5.1	4
v9	Cake with hair	Unpleasant	4	2
v9	Closed pack of condoms	Pleasant	4.5	6
v9	Guava	Neutral	5	8
v9	Bread toast	Pleasant	3	3
v9	Embalmed moth caterpillar	Unpleasant	2.25	1
v9	Jaw	Neutral	6.5	2
v9	Chicken foot	Unpleasant	2.75	2
v9	Baby sandal	Pleasant	7	7
v9	Lemon	Pleasant	5.2	6
v9	Razor blade	Neutral	1.4	1
v9	Twix – chocolate bar	Pleasant	3.35	6
v9	Brigadeiro - Brazilian chocolate candy	Pleasant	3.5	3
v9	Porcelain tomato	Neutral	6.75	4
v9	Money bag	Neutral	4.75	6
v9	Dirty steel wool	Unpleasant	2.5	5
v9	Rotten banana	Unpleasant	2.25	3
v9	Tooth brush	Neutral	1.5	7
v9	Battery	Neutral	2.05	5
v9	Chewing gum with hair	Unpleasant	2	1
v9	Soap box	Pleasant	4.7	7
v9	Calculator (stick-shaped)	Neutral	2.3	7
v9	Swab bundle	Neutral	4.25	8
v9	Embalmed snake 2	Unpleasant	1.5	3
v9	Square mirror	Neutral	4.55	6
v9	Embalmed centipede	Unpleasant	0.75	1
v9	Fluorescent lamp	Neutral	6.15	9
v9	Gecko	Unpleasant	1.25	4
v9	Credit card	Pleasant	3.15	4
v9	Acetone Glass	Neutral	4	5
v9	Plug adapter	Neutral	5.15	5
v9	Mouse trap	Unpleasant	3.65	2
v9	Brush with hair	Unpleasant	5.1	9
v9	Beijinho – milky Brazilian candy	Pleasant	3.85	6
v9	Half of a fetal head	Unpleasant	6	9
v9	Rotten mango	Unpleasant	4.5	4
v9	Screwdriver	Neutral	1.75	5
v9	Sunglasses box 1	Neutral	6.25	7
v9	Pointer	Neutral	2	6
v9	Gift box	Pleasant	6.3	7
v9	Golden bracelet	Neutral	6.75	5
v9	Porcelain apple	Neutral	5	1
v9	Cockroach	Unpleasant	4.3	1
v9	Stapler	Neutral	3.05	9
v9	iPod	Pleasant	3.05	6
v9	Glue	Neutral	3.4	5
v9	Embalmed scorpion	Unpleasant	1	1
v9	Paper clips box	Neutral	4.5	4
v9	Prestígio – coconut and chocolate bar	Pleasant	3.35	5
v9	Highlighter	Neutral	5.5	3
v9	Pen box	Neutral	2.3	6
v9	Toilet paper roll	Neutral	4.5	8
v9	Sunglasses box 2	Neutral	6.25	7
v9	Kama Sutra box	Neutral	7	5
v9	Stack of condoms	Pleasant	4.25	5
v9	Embalmed caterpillar	Unpleasant	1.75	2
v9	Roll	Neutral	4.2	9
v9	Plum	Neutral	5	1
v9	Hair brush	Neutral	5.1	9
v9	Embalmed spider	Unpleasant	3	1
v9	Silver bracelet	Neutral	5.75	7
v9	Wedding souvenir	Pleasant	5	3
v9	Dirty menstrual pad	Unpleasant	3.75	1
v9	Grater	Neutral	3.45	7
v9	Nail polish	Neutral	3	2
v9	Flower shaped candle	Neutral	5.25	5
v9	Lizard	Unpleasant	2	2
v9	Garage controller	Neutral	3.5	5
v9	Nail polish box	Neutral	4.5	5
v9	Embalmed snake 1	Unpleasant	2.5	3
v9	Soap dish	Neutral	7.85	8
v10	Surgical tape	Neutral	4	3
v10	Perfume bottle	Neutral	1.7	3
v10	Braces	Unpleasant	2.6	2
v10	Water bug	Unpleasant	3.75	4
v10	Talento – chocolate bar	Pleasant	5.2	5
v10	Open mouse	Unpleasant	2.5	5
v10	Adhesive tape	Neutral	4.4	3
v10	Cactus	Unpleasant	3	2
v10	Guava with worms	Unpleasant	3.75	3
v10	Gizzard	Unpleasant	5.6	5
v10	Sweet bread	Pleasant	4.25	3
v10	Rotten potato	Unpleasant	4	6
v10	Beetle	Unpleasant	4.25	4
v10	Golden watch	Neutral	2.8	4
v10	Chicken head	Unpleasant	4.5	6
v10	Money roll	Pleasant	3.8	6
v10	Fish head	Unpleasant	6.5	5
v10	Round mirror	Neutral	4.3	3
v10	Green scissors	Neutral	3	3
v10	Floss	Neutral	3.3	4
v10	Embalmed human foot	Unpleasant	4.75	4
v10	Teddy bear	Pleasant	8	6
v10	Car keys	Pleasant	2.75	4
v10	Jewel box	Pleasant	4.6	3
v10	Embalmed human heart	Unpleasant	5.75	4
v10	Bread with flies	Unpleasant	4.25	4
v10	Cake with chocolate icing	Pleasant	4	2
v10	Onion cut in half	Neutral	4.5	4
v10	Yellow cube	Neutral	5.5	6
v10	Rounded purple box	Neutral	3.75	4
v10	Calculator (slab-shaped)	Neutral	4	4
v10	Braces box	Neutral	5.1	5
v10	Cake with hair	Unpleasant	4	4
v10	Closed pack of condoms	Pleasant	4.5	7
v10	Guava	Neutral	5	6
v10	Bread toast	Pleasant	3	3
v10	Embalmed moth caterpillar	Unpleasant	2.25	3
v10	Jaw	Neutral	6.5	5
v10	Chicken foot	Unpleasant	2.75	6
v10	Baby sandal	Pleasant	7	3
v10	Lemon	Pleasant	5.2	7
v10	Razor blade	Neutral	1.4	3
v10	Twix – chocolate bar	Pleasant	3.35	5
v10	Brigadeiro - Brazilian chocolate candy	Pleasant	3.5	3
v10	Porcelain tomato	Neutral	6.75	6
v10	Money bag	Neutral	4.75	5
v10	Dirty steel wool	Unpleasant	2.5	4
v10	Rotten banana	Unpleasant	2.25	3
v10	Tooth brush	Neutral	1.5	4
v10	Battery	Neutral	2.05	6
v10	Chewing gum with hair	Unpleasant	2	5
v10	Soap box	Pleasant	4.7	5
v10	Calculator (stick-shaped)	Neutral	2.3	4
v10	Swab bundle	Neutral	4.25	5
v10	Embalmed snake 2	Unpleasant	1.5	3
v10	Square mirror	Neutral	4.55	5
v10	Embalmed centipede	Unpleasant	0.75	2
v10	Fluorescent lamp	Neutral	6.15	3
v10	Gecko	Unpleasant	1.25	3
v10	Credit card	Pleasant	3.15	4
v10	Acetone Glass	Neutral	4	7
v10	Plug adapter	Neutral	5.15	3
v10	Mouse trap	Unpleasant	3.65	3
v10	Brush with hair	Unpleasant	5.1	6
v10	Beijinho – milky Brazilian candy	Pleasant	3.85	3
v10	Half of a fetal head	Unpleasant	6	3
v10	Rotten mango	Unpleasant	4.5	5
v10	Screwdriver	Neutral	1.75	3
v10	Sunglasses box 1	Neutral	6.25	5
v10	Pointer	Neutral	2	2
v10	Gift box	Pleasant	6.3	3
v10	Golden bracelet	Neutral	6.75	7
v10	Porcelain apple	Neutral	5	6
v10	Cockroach	Unpleasant	4.3	4
v10	Stapler	Neutral	3.05	7
v10	iPod	Pleasant	3.05	4
v10	Glue	Neutral	3.4	3
v10	Embalmed scorpion	Unpleasant	1	4
v10	Paper clips box	Neutral	4.5	3
v10	Prestígio – coconut and chocolate bar	Pleasant	3.35	3
v10	Highlighter	Neutral	5.5	2
v10	Pen box	Neutral	2.3	4
v10	Toilet paper roll	Neutral	4.5	6
v10	Sunglasses box 2	Neutral	6.25	6
v10	Kama Sutra box	Neutral	7	6
v10	Stack of condoms	Pleasant	4.25	4
v10	Embalmed caterpillar	Unpleasant	1.75	2
v10	Roll	Neutral	4.2	7
v10	Plum	Neutral	5	6
v10	Hair brush	Neutral	5.1	7
v10	Embalmed spider	Unpleasant	3	3
v10	Silver bracelet	Neutral	5.75	2
v10	Wedding souvenir	Pleasant	5	4
v10	Dirty menstrual pad	Unpleasant	3.75	4
v10	Grater	Neutral	3.45	5
v10	Nail polish	Neutral	3	3
v10	Flower shaped candle	Neutral	5.25	3
v10	Lizard	Unpleasant	2	4
v10	Garage controller	Neutral	3.5	3
v10	Nail polish box	Neutral	4.5	6
v10	Embalmed snake 1	Unpleasant	2.5	4
v10	Soap dish	Neutral	7.85	6
v11	Surgical tape	Neutral	4	2
v11	Perfume bottle	Neutral	1.7	8
v11	Braces	Unpleasant	2.6	3
v11	Water bug	Unpleasant	3.75	2
v11	Talento – chocolate bar	Pleasant	5.2	7
v11	Open mouse	Unpleasant	2.5	3
v11	Adhesive tape	Neutral	4.4	3
v11	Cactus	Unpleasant	3	2
v11	Guava with worms	Unpleasant	3.75	3
v11	Gizzard	Unpleasant	5.6	2
v11	Sweet bread	Pleasant	4.25	8
v11	Rotten potato	Unpleasant	4	3
v11	Beetle	Unpleasant	4.25	1
v11	Golden watch	Neutral	2.8	4
v11	Chicken head	Unpleasant	4.5	7
v11	Money roll	Pleasant	3.8	6
v11	Fish head	Unpleasant	6.5	7
v11	Round mirror	Neutral	4.3	2
v11	Green scissors	Neutral	3	9
v11	Floss	Neutral	3.3	5
v11	Embalmed human foot	Unpleasant	4.75	9
v11	Teddy bear	Pleasant	8	7
v11	Car keys	Pleasant	2.75	7
v11	Jewel box	Pleasant	4.6	2
v11	Embalmed human heart	Unpleasant	5.75	4
v11	Bread with flies	Unpleasant	4.25	2
v11	Cake with chocolate icing	Pleasant	4	2
v11	Onion cut in half	Neutral	4.5	7
v11	Yellow cube	Neutral	5.5	2
v11	Rounded purple box	Neutral	3.75	5
v11	Calculator (slab-shaped)	Neutral	4	6
v11	Braces box	Neutral	5.1	2
v11	Cake with hair	Unpleasant	4	3
v11	Closed pack of condoms	Pleasant	4.5	7
v11	Guava	Neutral	5	3
v11	Bread toast	Pleasant	3	2
v11	Embalmed moth caterpillar	Unpleasant	2.25	1
v11	Jaw	Neutral	6.5	2
v11	Chicken foot	Unpleasant	2.75	6
v11	Baby sandal	Pleasant	7	8
v11	Lemon	Pleasant	5.2	8
v11	Razor blade	Neutral	1.4	1
v11	Twix – chocolate bar	Pleasant	3.35	6
v11	Brigadeiro - Brazilian chocolate candy	Pleasant	3.5	2
v11	Porcelain tomato	Neutral	6.75	8
v11	Money bag	Neutral	4.75	8
v11	Dirty steel wool	Unpleasant	2.5	6
v11	Rotten banana	Unpleasant	2.25	4
v11	Tooth brush	Neutral	1.5	9
v11	Battery	Neutral	2.05	2
v11	Chewing gum with hair	Unpleasant	2	3
v11	Soap box	Pleasant	4.7	8
v11	Calculator (stick-shaped)	Neutral	2.3	7
v11	Swab bundle	Neutral	4.25	6
v11	Embalmed snake 2	Unpleasant	1.5	3
v11	Square mirror	Neutral	4.55	7
v11	Embalmed centipede	Unpleasant	0.75	3
v11	Fluorescent lamp	Neutral	6.15	7
v11	Gecko	Unpleasant	1.25	2
v11	Credit card	Pleasant	3.15	7
v11	Acetone Glass	Neutral	4	9
v11	Plug adapter	Neutral	5.15	4
v11	Mouse trap	Unpleasant	3.65	6
v11	Brush with hair	Unpleasant	5.1	9
v11	Beijinho – milky Brazilian candy	Pleasant	3.85	1
v11	Half of a fetal head	Unpleasant	6	7
v11	Rotten mango	Unpleasant	4.5	6
v11	Screwdriver	Neutral	1.75	8
v11	Sunglasses box 1	Neutral	6.25	6
v11	Pointer	Neutral	2	1
v11	Gift box	Pleasant	6.3	7
v11	Golden bracelet	Neutral	6.75	7
v11	Porcelain apple	Neutral	5	4
v11	Cockroach	Unpleasant	4.3	2
v11	Stapler	Neutral	3.05	8
v11	iPod	Pleasant	3.05	7
v11	Glue	Neutral	3.4	8
v11	Embalmed scorpion	Unpleasant	1	2
v11	Paper clips box	Neutral	4.5	6
v11	Prestígio – coconut and chocolate bar	Pleasant	3.35	2
v11	Highlighter	Neutral	5.5	1
v11	Pen box	Neutral	2.3	7
v11	Toilet paper roll	Neutral	4.5	7
v11	Sunglasses box 2	Neutral	6.25	8
v11	Kama Sutra box	Neutral	7	7
v11	Stack of condoms	Pleasant	4.25	3
v11	Embalmed caterpillar	Unpleasant	1.75	3
v11	Roll	Neutral	4.2	9
v11	Plum	Neutral	5	3
v11	Hair brush	Neutral	5.1	9
v11	Embalmed spider	Unpleasant	3	1
v11	Silver bracelet	Neutral	5.75	7
v11	Wedding souvenir	Pleasant	5	8
v11	Dirty menstrual pad	Unpleasant	3.75	3
v11	Grater	Neutral	3.45	7
v11	Nail polish	Neutral	3	5
v11	Flower shaped candle	Neutral	5.25	2
v11	Lizard	Unpleasant	2	3
v11	Garage controller	Neutral	3.5	6
v11	Nail polish box	Neutral	4.5	8
v11	Embalmed snake 1	Unpleasant	2.5	3
v11	Soap dish	Neutral	7.85	7
v12	Surgical tape	Neutral	4	3
v12	Perfume bottle	Neutral	1.7	3
v12	Braces	Unpleasant	2.6	2
v12	Water bug	Unpleasant	3.75	1
v12	Talento – chocolate bar	Pleasant	5.2	6
v12	Open mouse	Unpleasant	2.5	1
v12	Adhesive tape	Neutral	4.4	2
v12	Cactus	Unpleasant	3	1
v12	Guava with worms	Unpleasant	3.75	4
v12	Gizzard	Unpleasant	5.6	2
v12	Sweet bread	Pleasant	4.25	3
v12	Rotten potato	Unpleasant	4	4
v12	Beetle	Unpleasant	4.25	2
v12	Golden watch	Neutral	2.8	5
v12	Chicken head	Unpleasant	4.5	3
v12	Money roll	Pleasant	3.8	7
v12	Fish head	Unpleasant	6.5	4
v12	Round mirror	Neutral	4.3	2
v12	Green scissors	Neutral	3	3
v12	Floss	Neutral	3.3	2
v12	Embalmed human foot	Unpleasant	4.75	3
v12	Teddy bear	Pleasant	8	8
v12	Car keys	Pleasant	2.75	2
v12	Jewel box	Pleasant	4.6	5
v12	Embalmed human heart	Unpleasant	5.75	4
v12	Bread with flies	Unpleasant	4.25	2
v12	Cake with chocolate icing	Pleasant	4	6
v12	Onion cut in half	Neutral	4.5	7
v12	Yellow cube	Neutral	5.5	3
v12	Rounded purple box	Neutral	3.75	4
v12	Calculator (slab-shaped)	Neutral	4	3
v12	Braces box	Neutral	5.1	3
v12	Cake with hair	Unpleasant	4	5
v12	Closed pack of condoms	Pleasant	4.5	7
v12	Guava	Neutral	5	7
v12	Bread toast	Pleasant	3	2
v12	Embalmed moth caterpillar	Unpleasant	2.25	1
v12	Jaw	Neutral	6.5	4
v12	Chicken foot	Unpleasant	2.75	3
v12	Baby sandal	Pleasant	7	3
v12	Lemon	Pleasant	5.2	9
v12	Razor blade	Neutral	1.4	2
v12	Twix – chocolate bar	Pleasant	3.35	4
v12	Brigadeiro - Brazilian chocolate candy	Pleasant	3.5	3
v12	Porcelain tomato	Neutral	6.75	6
v12	Money bag	Neutral	4.75	5
v12	Dirty steel wool	Unpleasant	2.5	2
v12	Rotten banana	Unpleasant	2.25	6
v12	Tooth brush	Neutral	1.5	2
v12	Battery	Neutral	2.05	4
v12	Chewing gum with hair	Unpleasant	2	2
v12	Soap box	Pleasant	4.7	5
v12	Calculator (stick-shaped)	Neutral	2.3	7
v12	Swab bundle	Neutral	4.25	9
v12	Embalmed snake 2	Unpleasant	1.5	2
v12	Square mirror	Neutral	4.55	3
v12	Embalmed centipede	Unpleasant	0.75	1
v12	Fluorescent lamp	Neutral	6.15	8
v12	Gecko	Unpleasant	1.25	1
v12	Credit card	Pleasant	3.15	2
v12	Acetone Glass	Neutral	4	8
v12	Plug adapter	Neutral	5.15	2
v12	Mouse trap	Unpleasant	3.65	2
v12	Brush with hair	Unpleasant	5.1	8
v12	Beijinho – milky Brazilian candy	Pleasant	3.85	3
v12	Half of a fetal head	Unpleasant	6	3
v12	Rotten mango	Unpleasant	4.5	3
v12	Screwdriver	Neutral	1.75	2
v12	Sunglasses box 1	Neutral	6.25	9
v12	Pointer	Neutral	2	9
v12	Gift box	Pleasant	6.3	8
v12	Golden bracelet	Neutral	6.75	9
v12	Porcelain apple	Neutral	5	5
v12	Cockroach	Unpleasant	4.3	1
v12	Stapler	Neutral	3.05	4
v12	iPod	Pleasant	3.05	3
v12	Glue	Neutral	3.4	2
v12	Embalmed scorpion	Unpleasant	1	1
v12	Paper clips box	Neutral	4.5	4
v12	Prestígio – coconut and chocolate bar	Pleasant	3.35	2
v12	Highlighter	Neutral	5.5	2
v12	Pen box	Neutral	2.3	4
v12	Toilet paper roll	Neutral	4.5	9
v12	Sunglasses box 2	Neutral	6.25	9
v12	Kama Sutra box	Neutral	7	5
v12	Stack of condoms	Pleasant	4.25	2
v12	Embalmed caterpillar	Unpleasant	1.75	1
v12	Roll	Neutral	4.2	9
v12	Plum	Neutral	5	4
v12	Hair brush	Neutral	5.1	6
v12	Embalmed spider	Unpleasant	3	1
v12	Silver bracelet	Neutral	5.75	3
v12	Wedding souvenir	Pleasant	5	3
v12	Dirty menstrual pad	Unpleasant	3.75	1
v12	Grater	Neutral	3.45	4
v12	Nail polish	Neutral	3	4
v12	Flower shaped candle	Neutral	5.25	3
v12	Lizard	Unpleasant	2	1
v12	Garage controller	Neutral	3.5	2
v12	Nail polish box	Neutral	4.5	5
v12	Embalmed snake 1	Unpleasant	2.5	1
v12	Soap dish	Neutral	7.85	8
v13	Surgical tape	Neutral	4	3
v13	Perfume bottle	Neutral	1.7	2
v13	Braces	Unpleasant	2.6	2
v13	Water bug	Unpleasant	3.75	2
v13	Talento – chocolate bar	Pleasant	5.2	2
v13	Open mouse	Unpleasant	2.5	2
v13	Adhesive tape	Neutral	4.4	3
v13	Cactus	Unpleasant	3	5
v13	Guava with worms	Unpleasant	3.75	4
v13	Gizzard	Unpleasant	5.6	5
v13	Sweet bread	Pleasant	4.25	2
v13	Rotten potato	Unpleasant	4	4
v13	Beetle	Unpleasant	4.25	1
v13	Golden watch	Neutral	2.8	4
v13	Chicken head	Unpleasant	4.5	3
v13	Money roll	Pleasant	3.8	3
v13	Fish head	Unpleasant	6.5	4
v13	Round mirror	Neutral	4.3	2
v13	Green scissors	Neutral	3	4
v13	Floss	Neutral	3.3	3
v13	Embalmed human foot	Unpleasant	4.75	4
v13	Teddy bear	Pleasant	8	4
v13	Car keys	Pleasant	2.75	3
v13	Jewel box	Pleasant	4.6	3
v13	Embalmed human heart	Unpleasant	5.75	2
v13	Bread with flies	Unpleasant	4.25	3
v13	Cake with chocolate icing	Pleasant	4	4
v13	Onion cut in half	Neutral	4.5	5
v13	Yellow cube	Neutral	5.5	2
v13	Rounded purple box	Neutral	3.75	6
v13	Calculator (slab-shaped)	Neutral	4	3
v13	Braces box	Neutral	5.1	2
v13	Cake with hair	Unpleasant	4	5
v13	Closed pack of condoms	Pleasant	4.5	6
v13	Guava	Neutral	5	6
v13	Bread toast	Pleasant	3	2
v13	Embalmed moth caterpillar	Unpleasant	2.25	2
v13	Jaw	Neutral	6.5	4
v13	Chicken foot	Unpleasant	2.75	5
v13	Baby sandal	Pleasant	7	6
v13	Lemon	Pleasant	5.2	7
v13	Razor blade	Neutral	1.4	3
v13	Twix – chocolate bar	Pleasant	3.35	3
v13	Brigadeiro - Brazilian chocolate candy	Pleasant	3.5	1
v13	Porcelain tomato	Neutral	6.75	7
v13	Money bag	Neutral	4.75	5
v13	Dirty steel wool	Unpleasant	2.5	4
v13	Rotten banana	Unpleasant	2.25	5
v13	Tooth brush	Neutral	1.5	3
v13	Battery	Neutral	2.05	3
v13	Chewing gum with hair	Unpleasant	2	4
v13	Soap box	Pleasant	4.7	4
v13	Calculator (stick-shaped)	Neutral	2.3	3
v13	Swab bundle	Neutral	4.25	4
v13	Embalmed snake 2	Unpleasant	1.5	3
v13	Square mirror	Neutral	4.55	6
v13	Embalmed centipede	Unpleasant	0.75	1
v13	Fluorescent lamp	Neutral	6.15	8
v13	Gecko	Unpleasant	1.25	1
v13	Credit card	Pleasant	3.15	4
v13	Acetone Glass	Neutral	4	6
v13	Plug adapter	Neutral	5.15	4
v13	Mouse trap	Unpleasant	3.65	5
v13	Brush with hair	Unpleasant	5.1	7
v13	Beijinho – milky Brazilian candy	Pleasant	3.85	1
v13	Half of a fetal head	Unpleasant	6	4
v13	Rotten mango	Unpleasant	4.5	4
v13	Screwdriver	Neutral	1.75	4
v13	Sunglasses box 1	Neutral	6.25	6
v13	Pointer	Neutral	2	4
v13	Gift box	Pleasant	6.3	5
v13	Golden bracelet	Neutral	6.75	7
v13	Porcelain apple	Neutral	5	6
v13	Cockroach	Unpleasant	4.3	1
v13	Stapler	Neutral	3.05	6
v13	iPod	Pleasant	3.05	3
v13	Glue	Neutral	3.4	2
v13	Embalmed scorpion	Unpleasant	1	1
v13	Paper clips box	Neutral	4.5	3
v13	Prestígio – coconut and chocolate bar	Pleasant	3.35	2
v13	Highlighter	Neutral	5.5	6
v13	Pen box	Neutral	2.3	4
v13	Toilet paper roll	Neutral	4.5	2
v13	Sunglasses box 2	Neutral	6.25	8
v13	Kama Sutra box	Neutral	7	5
v13	Stack of condoms	Pleasant	4.25	1
v13	Embalmed caterpillar	Unpleasant	1.75	2
v13	Roll	Neutral	4.2	6
v13	Plum	Neutral	5	4
v13	Hair brush	Neutral	5.1	6
v13	Embalmed spider	Unpleasant	3	2
v13	Silver bracelet	Neutral	5.75	3
v13	Wedding souvenir	Pleasant	5	3
v13	Dirty menstrual pad	Unpleasant	3.75	4
v13	Grater	Neutral	3.45	8
v13	Nail polish	Neutral	3	4
v13	Flower shaped candle	Neutral	5.25	3
v13	Lizard	Unpleasant	2	2
v13	Garage controller	Neutral	3.5	4
v13	Nail polish box	Neutral	4.5	5
v13	Embalmed snake 1	Unpleasant	2.5	3
v13	Soap dish	Neutral	7.85	7
v14	Surgical tape	Neutral	4	1
v14	Perfume bottle	Neutral	1.7	3
v14	Braces	Unpleasant	2.6	1
v14	Water bug	Unpleasant	3.75	1
v14	Talento – chocolate bar	Pleasant	5.2	2
v14	Open mouse	Unpleasant	2.5	7
v14	Adhesive tape	Neutral	4.4	4
v14	Cactus	Unpleasant	3	1
v14	Guava with worms	Unpleasant	3.75	4
v14	Gizzard	Unpleasant	5.6	6
v14	Sweet bread	Pleasant	4.25	6
v14	Rotten potato	Unpleasant	4	3
v14	Beetle	Unpleasant	4.25	2
v14	Golden watch	Neutral	2.8	6
v14	Chicken head	Unpleasant	4.5	5
v14	Money roll	Pleasant	3.8	4
v14	Fish head	Unpleasant	6.5	6
v14	Round mirror	Neutral	4.3	4
v14	Green scissors	Neutral	3	9
v14	Floss	Neutral	3.3	4
v14	Embalmed human foot	Unpleasant	4.75	3
v14	Teddy bear	Pleasant	8	7
v14	Car keys	Pleasant	2.75	6
v14	Jewel box	Pleasant	4.6	4
v14	Embalmed human heart	Unpleasant	5.75	6
v14	Bread with flies	Unpleasant	4.25	3
v14	Cake with chocolate icing	Pleasant	4	7
v14	Onion cut in half	Neutral	4.5	6
v14	Yellow cube	Neutral	5.5	8
v14	Rounded purple box	Neutral	3.75	7
v14	Calculator (slab-shaped)	Neutral	4	5
v14	Braces box	Neutral	5.1	3
v14	Cake with hair	Unpleasant	4	1
v14	Closed pack of condoms	Pleasant	4.5	4
v14	Guava	Neutral	5	7
v14	Bread toast	Pleasant	3	2
v14	Embalmed moth caterpillar	Unpleasant	2.25	1
v14	Jaw	Neutral	6.5	4
v14	Chicken foot	Unpleasant	2.75	6
v14	Baby sandal	Pleasant	7	4
v14	Lemon	Pleasant	5.2	7
v14	Razor blade	Neutral	1.4	4
v14	Twix – chocolate bar	Pleasant	3.35	3
v14	Brigadeiro - Brazilian chocolate candy	Pleasant	3.5	2
v14	Porcelain tomato	Neutral	6.75	4
v14	Money bag	Neutral	4.75	1
v14	Dirty steel wool	Unpleasant	2.5	4
v14	Rotten banana	Unpleasant	2.25	2
v14	Tooth brush	Neutral	1.5	7
v14	Battery	Neutral	2.05	7
v14	Chewing gum with hair	Unpleasant	2	2
v14	Soap box	Pleasant	4.7	3
v14	Calculator (stick-shaped)	Neutral	2.3	8
v14	Swab bundle	Neutral	4.25	1
v14	Embalmed snake 2	Unpleasant	1.5	6
v14	Square mirror	Neutral	4.55	4
v14	Embalmed centipede	Unpleasant	0.75	1
v14	Fluorescent lamp	Neutral	6.15	3
v14	Gecko	Unpleasant	1.25	6
v14	Credit card	Pleasant	3.15	1
v14	Acetone Glass	Neutral	4	2
v14	Plug adapter	Neutral	5.15	7
v14	Mouse trap	Unpleasant	3.65	2
v14	Brush with hair	Unpleasant	5.1	2
v14	Beijinho – milky Brazilian candy	Pleasant	3.85	3
v14	Half of a fetal head	Unpleasant	6	4
v14	Rotten mango	Unpleasant	4.5	1
v14	Screwdriver	Neutral	1.75	9
v14	Sunglasses box 1	Neutral	6.25	6
v14	Pointer	Neutral	2	5
v14	Gift box	Pleasant	6.3	4
v14	Golden bracelet	Neutral	6.75	7
v14	Porcelain apple	Neutral	5	5
v14	Cockroach	Unpleasant	4.3	4
v14	Stapler	Neutral	3.05	5
v14	iPod	Pleasant	3.05	3
v14	Glue	Neutral	3.4	5
v14	Embalmed scorpion	Unpleasant	1	3
v14	Paper clips box	Neutral	4.5	5
v14	Prestígio – coconut and chocolate bar	Pleasant	3.35	5
v14	Highlighter	Neutral	5.5	8
v14	Pen box	Neutral	2.3	4
v14	Toilet paper roll	Neutral	4.5	5
v14	Sunglasses box 2	Neutral	6.25	5
v14	Kama Sutra box	Neutral	7	7
v14	Stack of condoms	Pleasant	4.25	3
v14	Embalmed caterpillar	Unpleasant	1.75	2
v14	Roll	Neutral	4.2	6
v14	Plum	Neutral	5	6
v14	Hair brush	Neutral	5.1	7
v14	Embalmed spider	Unpleasant	3	4
v14	Silver bracelet	Neutral	5.75	8
v14	Wedding souvenir	Pleasant	5	4
v14	Dirty menstrual pad	Unpleasant	3.75	1
v14	Grater	Neutral	3.45	6
v14	Nail polish	Neutral	3	6
v14	Flower shaped candle	Neutral	5.25	4
v14	Lizard	Unpleasant	2	7
v14	Garage controller	Neutral	3.5	6
v14	Nail polish box	Neutral	4.5	5
v14	Embalmed snake 1	Unpleasant	2.5	3
v14	Soap dish	Neutral	7.85	6
v15	Surgical tape	Neutral	4	2
v15	Perfume bottle	Neutral	1.7	3
v15	Braces	Unpleasant	2.6	2
v15	Water bug	Unpleasant	3.75	1
v15	Talento – chocolate bar	Pleasant	5.2	3
v15	Open mouse	Unpleasant	2.5	8
v15	Adhesive tape	Neutral	4.4	2
v15	Cactus	Unpleasant	3	9
v15	Guava with worms	Unpleasant	3.75	3
v15	Gizzard	Unpleasant	5.6	5
v15	Sweet bread	Pleasant	4.25	3
v15	Rotten potato	Unpleasant	4	4
v15	Beetle	Unpleasant	4.25	2
v15	Golden watch	Neutral	2.8	4
v15	Chicken head	Unpleasant	4.5	7
v15	Money roll	Pleasant	3.8	7
v15	Fish head	Unpleasant	6.5	7
v15	Round mirror	Neutral	4.3	2
v15	Green scissors	Neutral	3	4
v15	Floss	Neutral	3.3	2
v15	Embalmed human foot	Unpleasant	4.75	2
v15	Teddy bear	Pleasant	8	9
v15	Car keys	Pleasant	2.75	3
v15	Jewel box	Pleasant	4.6	5
v15	Embalmed human heart	Unpleasant	5.75	2
v15	Bread with flies	Unpleasant	4.25	1
v15	Cake with chocolate icing	Pleasant	4	4
v15	Onion cut in half	Neutral	4.5	6
v15	Yellow cube	Neutral	5.5	3
v15	Rounded purple box	Neutral	3.75	4
v15	Calculator (slab-shaped)	Neutral	4	7
v15	Braces box	Neutral	5.1	5
v15	Cake with hair	Unpleasant	4	3
v15	Closed pack of condoms	Pleasant	4.5	3
v15	Guava	Neutral	5	8
v15	Bread toast	Pleasant	3	2
v15	Embalmed moth caterpillar	Unpleasant	2.25	1
v15	Jaw	Neutral	6.5	3
v15	Chicken foot	Unpleasant	2.75	5
v15	Baby sandal	Pleasant	7	4
v15	Lemon	Pleasant	5.2	8
v15	Razor blade	Neutral	1.4	3
v15	Twix – chocolate bar	Pleasant	3.35	3
v15	Brigadeiro - Brazilian chocolate candy	Pleasant	3.5	5
v15	Porcelain tomato	Neutral	6.75	9
v15	Money bag	Neutral	4.75	6
v15	Dirty steel wool	Unpleasant	2.5	4
v15	Rotten banana	Unpleasant	2.25	3
v15	Tooth brush	Neutral	1.5	2
v15	Battery	Neutral	2.05	7
v15	Chewing gum with hair	Unpleasant	2	2
v15	Soap box	Pleasant	4.7	7
v15	Calculator (stick-shaped)	Neutral	2.3	3
v15	Swab bundle	Neutral	4.25	4
v15	Embalmed snake 2	Unpleasant	1.5	6
v15	Square mirror	Neutral	4.55	5
v15	Embalmed centipede	Unpleasant	0.75	3
v15	Fluorescent lamp	Neutral	6.15	8
v15	Gecko	Unpleasant	1.25	2
v15	Credit card	Pleasant	3.15	3
v15	Acetone Glass	Neutral	4	8
v15	Plug adapter	Neutral	5.15	2
v15	Mouse trap	Unpleasant	3.65	1
v15	Brush with hair	Unpleasant	5.1	6
v15	Beijinho – milky Brazilian candy	Pleasant	3.85	3
v15	Half of a fetal head	Unpleasant	6	9
v15	Rotten mango	Unpleasant	4.5	2
v15	Screwdriver	Neutral	1.75	7
v15	Sunglasses box 1	Neutral	6.25	7
v15	Pointer	Neutral	2	3
v15	Gift box	Pleasant	6.3	6
v15	Golden bracelet	Neutral	6.75	7
v15	Porcelain apple	Neutral	5	2
v15	Cockroach	Unpleasant	4.3	2
v15	Stapler	Neutral	3.05	7
v15	iPod	Pleasant	3.05	2
v15	Glue	Neutral	3.4	6
v15	Embalmed scorpion	Unpleasant	1	2
v15	Paper clips box	Neutral	4.5	4
v15	Prestígio – coconut and chocolate bar	Pleasant	3.35	3
v15	Highlighter	Neutral	5.5	4
v15	Pen box	Neutral	2.3	3
v15	Toilet paper roll	Neutral	4.5	3
v15	Sunglasses box 2	Neutral	6.25	7
v15	Kama Sutra box	Neutral	7	5
v15	Stack of condoms	Pleasant	4.25	2
v15	Embalmed caterpillar	Unpleasant	1.75	2
v15	Roll	Neutral	4.2	7
v15	Plum	Neutral	5	2
v15	Hair brush	Neutral	5.1	7
v15	Embalmed spider	Unpleasant	3	1
v15	Silver bracelet	Neutral	5.75	2
v15	Wedding souvenir	Pleasant	5	7
v15	Dirty menstrual pad	Unpleasant	3.75	1
v15	Grater	Neutral	3.45	9
v15	Nail polish	Neutral	3	4
v15	Flower shaped candle	Neutral	5.25	7
v15	Lizard	Unpleasant	2	3
v15	Garage controller	Neutral	3.5	4
v15	Nail polish box	Neutral	4.5	5
v15	Embalmed snake 1	Unpleasant	2.5	8
v15	Soap dish	Neutral	7.85	8
v16	Surgical tape	Neutral	4	3
v16	Perfume bottle	Neutral	1.7	9
v16	Braces	Unpleasant	2.6	2
v16	Water bug	Unpleasant	3.75	1
v16	Talento – chocolate bar	Pleasant	5.2	9
v16	Open mouse	Unpleasant	2.5	1
v16	Adhesive tape	Neutral	4.4	4
v16	Cactus	Unpleasant	3	1
v16	Guava with worms	Unpleasant	3.75	2
v16	Gizzard	Unpleasant	5.6	1
v16	Sweet bread	Pleasant	4.25	3
v16	Rotten potato	Unpleasant	4	2
v16	Beetle	Unpleasant	4.25	1
v16	Golden watch	Neutral	2.8	9
v16	Chicken head	Unpleasant	4.5	1
v16	Money roll	Pleasant	3.8	9
v16	Fish head	Unpleasant	6.5	4
v16	Round mirror	Neutral	4.3	5
v16	Green scissors	Neutral	3	3
v16	Floss	Neutral	3.3	8
v16	Embalmed human foot	Unpleasant	4.75	1
v16	Teddy bear	Pleasant	8	9
v16	Car keys	Pleasant	2.75	8
v16	Jewel box	Pleasant	4.6	9
v16	Embalmed human heart	Unpleasant	5.75	1
v16	Bread with flies	Unpleasant	4.25	1
v16	Cake with chocolate icing	Pleasant	4	9
v16	Onion cut in half	Neutral	4.5	5
v16	Yellow cube	Neutral	5.5	2
v16	Rounded purple box	Neutral	3.75	5
v16	Calculator (slab-shaped)	Neutral	4	9
v16	Braces box	Neutral	5.1	8
v16	Cake with hair	Unpleasant	4	1
v16	Closed pack of condoms	Pleasant	4.5	5
v16	Guava	Neutral	5	8
v16	Bread toast	Pleasant	3	2
v16	Embalmed moth caterpillar	Unpleasant	2.25	1
v16	Jaw	Neutral	6.5	2
v16	Chicken foot	Unpleasant	2.75	2
v16	Baby sandal	Pleasant	7	9
v16	Lemon	Pleasant	5.2	9
v16	Razor blade	Neutral	1.4	5
v16	Twix – chocolate bar	Pleasant	3.35	9
v16	Brigadeiro - Brazilian chocolate candy	Pleasant	3.5	9
v16	Porcelain tomato	Neutral	6.75	9
v16	Money bag	Neutral	4.75	5
v16	Dirty steel wool	Unpleasant	2.5	2
v16	Rotten banana	Unpleasant	2.25	3
v16	Tooth brush	Neutral	1.5	9
v16	Battery	Neutral	2.05	2
v16	Chewing gum with hair	Unpleasant	2	1
v16	Soap box	Pleasant	4.7	9
v16	Calculator (stick-shaped)	Neutral	2.3	9
v16	Swab bundle	Neutral	4.25	2
v16	Embalmed snake 2	Unpleasant	1.5	1
v16	Square mirror	Neutral	4.55	7
v16	Embalmed centipede	Unpleasant	0.75	1
v16	Fluorescent lamp	Neutral	6.15	9
v16	Gecko	Unpleasant	1.25	1
v16	Credit card	Pleasant	3.15	7
v16	Acetone Glass	Neutral	4	9
v16	Plug adapter	Neutral	5.15	8
v16	Mouse trap	Unpleasant	3.65	3
v16	Brush with hair	Unpleasant	5.1	9
v16	Beijinho – milky Brazilian candy	Pleasant	3.85	5
v16	Half of a fetal head	Unpleasant	6	1
v16	Rotten mango	Unpleasant	4.5	1
v16	Screwdriver	Neutral	1.75	8
v16	Sunglasses box 1	Neutral	6.25	9
v16	Pointer	Neutral	2	2
v16	Gift box	Pleasant	6.3	9
v16	Golden bracelet	Neutral	6.75	9
v16	Porcelain apple	Neutral	5	5
v16	Cockroach	Unpleasant	4.3	1
v16	Stapler	Neutral	3.05	9
v16	iPod	Pleasant	3.05	9
v16	Glue	Neutral	3.4	9
v16	Embalmed scorpion	Unpleasant	1	1
v16	Paper clips box	Neutral	4.5	5
v16	Prestígio – coconut and chocolate bar	Pleasant	3.35	5
v16	Highlighter	Neutral	5.5	1
v16	Pen box	Neutral	2.3	9
v16	Toilet paper roll	Neutral	4.5	9
v16	Sunglasses box 2	Neutral	6.25	9
v16	Kama Sutra box	Neutral	7	9
v16	Stack of condoms	Pleasant	4.25	3
v16	Embalmed caterpillar	Unpleasant	1.75	1
v16	Roll	Neutral	4.2	9
v16	Plum	Neutral	5	1
v16	Hair brush	Neutral	5.1	9
v16	Embalmed spider	Unpleasant	3	1
v16	Silver bracelet	Neutral	5.75	2
v16	Wedding souvenir	Pleasant	5	7
v16	Dirty menstrual pad	Unpleasant	3.75	1
v16	Grater	Neutral	3.45	9
v16	Nail polish	Neutral	3	5
v16	Flower shaped candle	Neutral	5.25	9
v16	Lizard	Unpleasant	2	1
v16	Garage controller	Neutral	3.5	5
v16	Nail polish box	Neutral	4.5	5
v16	Embalmed snake 1	Unpleasant	2.5	2
v16	Soap dish	Neutral	7.85	9
v17	Surgical tape	Neutral	4	5
v17	Perfume bottle	Neutral	1.7	4
v17	Braces	Unpleasant	2.6	3
v17	Water bug	Unpleasant	3.75	4
v17	Talento – chocolate bar	Pleasant	5.2	7
v17	Open mouse	Unpleasant	2.5	7
v17	Adhesive tape	Neutral	4.4	4
v17	Cactus	Unpleasant	3	7
v17	Guava with worms	Unpleasant	3.75	2
v17	Gizzard	Unpleasant	5.6	2
v17	Sweet bread	Pleasant	4.25	4
v17	Rotten potato	Unpleasant	4	7
v17	Beetle	Unpleasant	4.25	4
v17	Golden watch	Neutral	2.8	4
v17	Chicken head	Unpleasant	4.5	1
v17	Money roll	Pleasant	3.8	3
v17	Fish head	Unpleasant	6.5	3
v17	Round mirror	Neutral	4.3	4
v17	Green scissors	Neutral	3	4
v17	Floss	Neutral	3.3	6
v17	Embalmed human foot	Unpleasant	4.75	6
v17	Teddy bear	Pleasant	8	8
v17	Car keys	Pleasant	2.75	5
v17	Jewel box	Pleasant	4.6	3
v17	Embalmed human heart	Unpleasant	5.75	9
v17	Bread with flies	Unpleasant	4.25	1
v17	Cake with chocolate icing	Pleasant	4	3
v17	Onion cut in half	Neutral	4.5	6
v17	Yellow cube	Neutral	5.5	6
v17	Rounded purple box	Neutral	3.75	6
v17	Calculator (slab-shaped)	Neutral	4	5
v17	Braces box	Neutral	5.1	6
v17	Cake with hair	Unpleasant	4	1
v17	Closed pack of condoms	Pleasant	4.5	3
v17	Guava	Neutral	5	3
v17	Bread toast	Pleasant	3	2
v17	Embalmed moth caterpillar	Unpleasant	2.25	1
v17	Jaw	Neutral	6.5	4
v17	Chicken foot	Unpleasant	2.75	4
v17	Baby sandal	Pleasant	7	5
v17	Lemon	Pleasant	5.2	8
v17	Razor blade	Neutral	1.4	2
v17	Twix – chocolate bar	Pleasant	3.35	3
v17	Brigadeiro - Brazilian chocolate candy	Pleasant	3.5	2
v17	Porcelain tomato	Neutral	6.75	7
v17	Money bag	Neutral	4.75	6
v17	Dirty steel wool	Unpleasant	2.5	6
v17	Rotten banana	Unpleasant	2.25	2
v17	Tooth brush	Neutral	1.5	6
v17	Battery	Neutral	2.05	2
v17	Chewing gum with hair	Unpleasant	2	1
v17	Soap box	Pleasant	4.7	8
v17	Calculator (stick-shaped)	Neutral	2.3	7
v17	Swab bundle	Neutral	4.25	1
v17	Embalmed snake 2	Unpleasant	1.5	4
v17	Square mirror	Neutral	4.55	5
v17	Embalmed centipede	Unpleasant	0.75	1
v17	Fluorescent lamp	Neutral	6.15	6
v17	Gecko	Unpleasant	1.25	1
v17	Credit card	Pleasant	3.15	3
v17	Acetone Glass	Neutral	4	6
v17	Plug adapter	Neutral	5.15	4
v17	Mouse trap	Unpleasant	3.65	2
v17	Brush with hair	Unpleasant	5.1	6
v17	Beijinho – milky Brazilian candy	Pleasant	3.85	2
v17	Half of a fetal head	Unpleasant	6	8
v17	Rotten mango	Unpleasant	4.5	2
v17	Screwdriver	Neutral	1.75	8
v17	Sunglasses box 1	Neutral	6.25	7
v17	Pointer	Neutral	2	6
v17	Gift box	Pleasant	6.3	6
v17	Golden bracelet	Neutral	6.75	4
v17	Porcelain apple	Neutral	5	6
v17	Cockroach	Unpleasant	4.3	2
v17	Stapler	Neutral	3.05	7
v17	iPod	Pleasant	3.05	6
v17	Glue	Neutral	3.4	5
v17	Embalmed scorpion	Unpleasant	1	2
v17	Paper clips box	Neutral	4.5	5
v17	Prestígio – coconut and chocolate bar	Pleasant	3.35	7
v17	Highlighter	Neutral	5.5	3
v17	Pen box	Neutral	2.3	6
v17	Toilet paper roll	Neutral	4.5	5
v17	Sunglasses box 2	Neutral	6.25	7
v17	Kama Sutra box	Neutral	7	7
v17	Stack of condoms	Pleasant	4.25	4
v17	Embalmed caterpillar	Unpleasant	1.75	3
v17	Roll	Neutral	4.2	7
v17	Plum	Neutral	5	7
v17	Hair brush	Neutral	5.1	7
v17	Embalmed spider	Unpleasant	3	6
v17	Silver bracelet	Neutral	5.75	4
v17	Wedding souvenir	Pleasant	5	6
v17	Dirty menstrual pad	Unpleasant	3.75	4
v17	Grater	Neutral	3.45	8
v17	Nail polish	Neutral	3	6
v17	Flower shaped candle	Neutral	5.25	4
v17	Lizard	Unpleasant	2	2
v17	Garage controller	Neutral	3.5	4
v17	Nail polish box	Neutral	4.5	6
v17	Embalmed snake 1	Unpleasant	2.5	3
v17	Soap dish	Neutral	7.85	9
v18	Surgical tape	Neutral	4	4
v18	Perfume bottle	Neutral	1.7	7
v18	Braces	Unpleasant	2.6	1
v18	Water bug	Unpleasant	3.75	1
v18	Talento – chocolate bar	Pleasant	5.2	2
v18	Open mouse	Unpleasant	2.5	3
v18	Adhesive tape	Neutral	4.4	2
v18	Cactus	Unpleasant	3	1
v18	Guava with worms	Unpleasant	3.75	2
v18	Gizzard	Unpleasant	5.6	1
v18	Sweet bread	Pleasant	4.25	7
v18	Rotten potato	Unpleasant	4	1
v18	Beetle	Unpleasant	4.25	1
v18	Golden watch	Neutral	2.8	2
v18	Chicken head	Unpleasant	4.5	6
v18	Money roll	Pleasant	3.8	8
v18	Fish head	Unpleasant	6.5	4
v18	Round mirror	Neutral	4.3	3
v18	Green scissors	Neutral	3	2
v18	Floss	Neutral	3.3	1
v18	Embalmed human foot	Unpleasant	4.75	2
v18	Teddy bear	Pleasant	8	6
v18	Car keys	Pleasant	2.75	7
v18	Jewel box	Pleasant	4.6	4
v18	Embalmed human heart	Unpleasant	5.75	3
v18	Bread with flies	Unpleasant	4.25	2
v18	Cake with chocolate icing	Pleasant	4	1
v18	Onion cut in half	Neutral	4.5	5
v18	Yellow cube	Neutral	5.5	2
v18	Rounded purple box	Neutral	3.75	3
v18	Calculator (slab-shaped)	Neutral	4	9
v18	Braces box	Neutral	5.1	3
v18	Cake with hair	Unpleasant	4	1
v18	Closed pack of condoms	Pleasant	4.5	7
v18	Guava	Neutral	5	2
v18	Bread toast	Pleasant	3	2
v18	Embalmed moth caterpillar	Unpleasant	2.25	1
v18	Jaw	Neutral	6.5	2
v18	Chicken foot	Unpleasant	2.75	3
v18	Baby sandal	Pleasant	7	2
v18	Lemon	Pleasant	5.2	8
v18	Razor blade	Neutral	1.4	4
v18	Twix – chocolate bar	Pleasant	3.35	7
v18	Brigadeiro - Brazilian chocolate candy	Pleasant	3.5	1
v18	Porcelain tomato	Neutral	6.75	5
v18	Money bag	Neutral	4.75	1
v18	Dirty steel wool	Unpleasant	2.5	3
v18	Rotten banana	Unpleasant	2.25	2
v18	Tooth brush	Neutral	1.5	9
v18	Battery	Neutral	2.05	2
v18	Chewing gum with hair	Unpleasant	2	2
v18	Soap box	Pleasant	4.7	7
v18	Calculator (stick-shaped)	Neutral	2.3	8
v18	Swab bundle	Neutral	4.25	6
v18	Embalmed snake 2	Unpleasant	1.5	1
v18	Square mirror	Neutral	4.55	3
v18	Embalmed centipede	Unpleasant	0.75	1
v18	Fluorescent lamp	Neutral	6.15	9
v18	Gecko	Unpleasant	1.25	1
v18	Credit card	Pleasant	3.15	2
v18	Acetone Glass	Neutral	4	3
v18	Plug adapter	Neutral	5.15	2
v18	Mouse trap	Unpleasant	3.65	4
v18	Brush with hair	Unpleasant	5.1	9
v18	Beijinho – milky Brazilian candy	Pleasant	3.85	1
v18	Half of a fetal head	Unpleasant	6	4
v18	Rotten mango	Unpleasant	4.5	3
v18	Screwdriver	Neutral	1.75	9
v18	Sunglasses box 1	Neutral	6.25	6
v18	Pointer	Neutral	2	2
v18	Gift box	Pleasant	6.3	2
v18	Golden bracelet	Neutral	6.75	1
v18	Porcelain apple	Neutral	5	2
v18	Cockroach	Unpleasant	4.3	1
v18	Stapler	Neutral	3.05	9
v18	iPod	Pleasant	3.05	6
v18	Glue	Neutral	3.4	1
v18	Embalmed scorpion	Unpleasant	1	1
v18	Paper clips box	Neutral	4.5	7
v18	Prestígio – coconut and chocolate bar	Pleasant	3.35	1
v18	Highlighter	Neutral	5.5	2
v18	Pen box	Neutral	2.3	2
v18	Toilet paper roll	Neutral	4.5	1
v18	Sunglasses box 2	Neutral	6.25	8
v18	Kama Sutra box	Neutral	7	5
v18	Stack of condoms	Pleasant	4.25	1
v18	Embalmed caterpillar	Unpleasant	1.75	1
v18	Roll	Neutral	4.2	7
v18	Plum	Neutral	5	3
v18	Hair brush	Neutral	5.1	9
v18	Embalmed spider	Unpleasant	3	1
v18	Silver bracelet	Neutral	5.75	2
v18	Wedding souvenir	Pleasant	5	3
v18	Dirty menstrual pad	Unpleasant	3.75	1
v18	Grater	Neutral	3.45	4
v18	Nail polish	Neutral	3	1
v18	Flower shaped candle	Neutral	5.25	2
v18	Lizard	Unpleasant	2	4
v18	Garage controller	Neutral	3.5	2
v18	Nail polish box	Neutral	4.5	2
v18	Embalmed snake 1	Unpleasant	2.5	1
v18	Soap dish	Neutral	7.85	7
v19	Surgical tape	Neutral	4	9
v19	Perfume bottle	Neutral	1.7	9
v19	Braces	Unpleasant	2.6	1
v19	Water bug	Unpleasant	3.75	1
v19	Talento – chocolate bar	Pleasant	5.2	4
v19	Open mouse	Unpleasant	2.5	1
v19	Adhesive tape	Neutral	4.4	3
v19	Cactus	Unpleasant	3	1
v19	Guava with worms	Unpleasant	3.75	1
v19	Gizzard	Unpleasant	5.6	1
v19	Sweet bread	Pleasant	4.25	5
v19	Rotten potato	Unpleasant	4	1
v19	Beetle	Unpleasant	4.25	1
v19	Golden watch	Neutral	2.8	3
v19	Chicken head	Unpleasant	4.5	1
v19	Money roll	Pleasant	3.8	9
v19	Fish head	Unpleasant	6.5	9
v19	Round mirror	Neutral	4.3	1
v19	Green scissors	Neutral	3	5
v19	Floss	Neutral	3.3	1
v19	Embalmed human foot	Unpleasant	4.75	1
v19	Teddy bear	Pleasant	8	9
v19	Car keys	Pleasant	2.75	7
v19	Jewel box	Pleasant	4.6	9
v19	Embalmed human heart	Unpleasant	5.75	1
v19	Bread with flies	Unpleasant	4.25	1
v19	Cake with chocolate icing	Pleasant	4	1
v19	Onion cut in half	Neutral	4.5	9
v19	Yellow cube	Neutral	5.5	9
v19	Rounded purple box	Neutral	3.75	5
v19	Calculator (slab-shaped)	Neutral	4	9
v19	Braces box	Neutral	5.1	1
v19	Cake with hair	Unpleasant	4	1
v19	Closed pack of condoms	Pleasant	4.5	9
v19	Guava	Neutral	5	9
v19	Bread toast	Pleasant	3	1
v19	Embalmed moth caterpillar	Unpleasant	2.25	1
v19	Jaw	Neutral	6.5	1
v19	Chicken foot	Unpleasant	2.75	1
v19	Baby sandal	Pleasant	7	9
v19	Lemon	Pleasant	5.2	9
v19	Razor blade	Neutral	1.4	1
v19	Twix – chocolate bar	Pleasant	3.35	4
v19	Brigadeiro - Brazilian chocolate candy	Pleasant	3.5	9
v19	Porcelain tomato	Neutral	6.75	5
v19	Money bag	Neutral	4.75	9
v19	Dirty steel wool	Unpleasant	2.5	1
v19	Rotten banana	Unpleasant	2.25	1
v19	Tooth brush	Neutral	1.5	9
v19	Battery	Neutral	2.05	2
v19	Chewing gum with hair	Unpleasant	2	1
v19	Soap box	Pleasant	4.7	9
v19	Calculator (stick-shaped)	Neutral	2.3	9
v19	Swab bundle	Neutral	4.25	1
v19	Embalmed snake 2	Unpleasant	1.5	1
v19	Square mirror	Neutral	4.55	5
v19	Embalmed centipede	Unpleasant	0.75	1
v19	Fluorescent lamp	Neutral	6.15	6
v19	Gecko	Unpleasant	1.25	1
v19	Credit card	Pleasant	3.15	9
v19	Acetone Glass	Neutral	4	9
v19	Plug adapter	Neutral	5.15	9
v19	Mouse trap	Unpleasant	3.65	1
v19	Brush with hair	Unpleasant	5.1	1
v19	Beijinho – milky Brazilian candy	Pleasant	3.85	9
v19	Half of a fetal head	Unpleasant	6	1
v19	Rotten mango	Unpleasant	4.5	1
v19	Screwdriver	Neutral	1.75	7
v19	Sunglasses box 1	Neutral	6.25	9
v19	Pointer	Neutral	2	2
v19	Gift box	Pleasant	6.3	9
v19	Golden bracelet	Neutral	6.75	9
v19	Porcelain apple	Neutral	5	9
v19	Cockroach	Unpleasant	4.3	1
v19	Stapler	Neutral	3.05	9
v19	iPod	Pleasant	3.05	9
v19	Glue	Neutral	3.4	1
v19	Embalmed scorpion	Unpleasant	1	1
v19	Paper clips box	Neutral	4.5	1
v19	Prestígio – coconut and chocolate bar	Pleasant	3.35	4
v19	Highlighter	Neutral	5.5	1
v19	Pen box	Neutral	2.3	1
v19	Toilet paper roll	Neutral	4.5	8
v19	Sunglasses box 2	Neutral	6.25	9
v19	Kama Sutra box	Neutral	7	9
v19	Stack of condoms	Pleasant	4.25	5
v19	Embalmed caterpillar	Unpleasant	1.75	1
v19	Roll	Neutral	4.2	9
v19	Plum	Neutral	5	9
v19	Hair brush	Neutral	5.1	9
v19	Embalmed spider	Unpleasant	3	1
v19	Silver bracelet	Neutral	5.75	9
v19	Wedding souvenir	Pleasant	5	9
v19	Dirty menstrual pad	Unpleasant	3.75	1
v19	Grater	Neutral	3.45	1
v19	Nail polish	Neutral	3	9
v19	Flower shaped candle	Neutral	5.25	9
v19	Lizard	Unpleasant	2	1
v19	Garage controller	Neutral	3.5	9
v19	Nail polish box	Neutral	4.5	9
v19	Embalmed snake 1	Unpleasant	2.5	1
v19	Soap dish	Neutral	7.85	9
v20	Surgical tape	Neutral	4	4
v20	Perfume bottle	Neutral	1.7	7
v20	Braces	Unpleasant	2.6	1
v20	Water bug	Unpleasant	3.75	1
v20	Talento – chocolate bar	Pleasant	5.2	9
v20	Open mouse	Unpleasant	2.5	1
v20	Adhesive tape	Neutral	4.4	9
v20	Cactus	Unpleasant	3	1
v20	Guava with worms	Unpleasant	3.75	1
v20	Gizzard	Unpleasant	5.6	1
v20	Sweet bread	Pleasant	4.25	4
v20	Rotten potato	Unpleasant	4	1
v20	Beetle	Unpleasant	4.25	1
v20	Golden watch	Neutral	2.8	7
v20	Chicken head	Unpleasant	4.5	1
v20	Money roll	Pleasant	3.8	5
v20	Fish head	Unpleasant	6.5	1
v20	Round mirror	Neutral	4.3	9
v20	Green scissors	Neutral	3	7
v20	Floss	Neutral	3.3	9
v20	Embalmed human foot	Unpleasant	4.75	1
v20	Teddy bear	Pleasant	8	9
v20	Car keys	Pleasant	2.75	8
v20	Jewel box	Pleasant	4.6	9
v20	Embalmed human heart	Unpleasant	5.75	1
v20	Bread with flies	Unpleasant	4.25	1
v20	Cake with chocolate icing	Pleasant	4	8
v20	Onion cut in half	Neutral	4.5	9
v20	Yellow cube	Neutral	5.5	6
v20	Rounded purple box	Neutral	3.75	7
v20	Calculator (slab-shaped)	Neutral	4	9
v20	Braces box	Neutral	5.1	9
v20	Cake with hair	Unpleasant	4	1
v20	Closed pack of condoms	Pleasant	4.5	4
v20	Guava	Neutral	5	7
v20	Bread toast	Pleasant	3	6
v20	Embalmed moth caterpillar	Unpleasant	2.25	1
v20	Jaw	Neutral	6.5	5
v20	Chicken foot	Unpleasant	2.75	1
v20	Baby sandal	Pleasant	7	9
v20	Lemon	Pleasant	5.2	9
v20	Razor blade	Neutral	1.4	9
v20	Twix – chocolate bar	Pleasant	3.35	6
v20	Brigadeiro - Brazilian chocolate candy	Pleasant	3.5	4
v20	Porcelain tomato	Neutral	6.75	9
v20	Money bag	Neutral	4.75	9
v20	Dirty steel wool	Unpleasant	2.5	1
v20	Rotten banana	Unpleasant	2.25	7
v20	Tooth brush	Neutral	1.5	9
v20	Battery	Neutral	2.05	6
v20	Chewing gum with hair	Unpleasant	2	1
v20	Soap box	Pleasant	4.7	9
v20	Calculator (stick-shaped)	Neutral	2.3	9
v20	Swab bundle	Neutral	4.25	1
v20	Embalmed snake 2	Unpleasant	1.5	1
v20	Square mirror	Neutral	4.55	8
v20	Embalmed centipede	Unpleasant	0.75	1
v20	Fluorescent lamp	Neutral	6.15	8
v20	Gecko	Unpleasant	1.25	1
v20	Credit card	Pleasant	3.15	4
v20	Acetone Glass	Neutral	4	9
[truncated: 1,163 more rows]
