# Supplementary material for: Grasping affordance judgments depend on the object emotional value
Source: Front Hum Neurosci. 2024 Mar 18;18:1331253. doi: 10.3389/fnhum.2024.1331253 (PMC10986176; doi:10.3389/fnhum.2024.1331253)
Supplement: Supplementary file 2 [file Data_Sheet_2.XLSX]

## Sheet: Planilha1
Emotional category	Object	Valence	Arousal	Smaller diameter	Medium diameter	Bigger diameter	Adjusted size
Neutral	Acetone Glass	5.43	2.89	4	4	11.5	4
Neutral	Surgical tape	5.02	2.24	4	4	5.8	4
Neutral	Porcelain apple	5.67	2.49	5	5	5	5
Neutral	Battery	5.11	2.46	1.6	2.5	4.5	2.05
Neutral	Braces box	4.43	2.38	3	7.2	8.2	5.1
Neutral	Calculator (slab-shaped)	5.02	2.9	1	7	9	4
Neutral	Calculator (stick-shaped)	5.33	2.19	1.2	3.4	11	2.3
Neutral	Pen box	5.65	2.13	1.2	3.4	11.4	2.3
Neutral	Sunglasses box 1	5.17	1.97	5.5	7	16	6.25
Neutral	Paper clips box	5.24	1.98	2.7	6.3	9.7	4.5
Neutral	Perfume bottle	5.81	2.7	1.7	1.7	9.2	1.7
Neutral	Floss	5.73	2.41	2	4.6	5.8	3.3
Neutral	Flower shaped candle	5.41	2.37	4	6.5	6.5	5.25
Neutral	Garage controller	5.49	2.9	3	4	6	3.5
Neutral	Glue	5.44	2.24	2.3	4.5	11	3.4
Neutral	Golden bracelet	5.22	2.03	4.5	9	9.5	6.75
Neutral	Golden watch	5.59	2.67	1.4	4.2	8	2.8
Neutral	Grater	4.9	2.94	2.7	4.2	8.7	3.45
Neutral	Green scissors	5.24	2.24	1	5	11	3
Neutral	Guava	5.59	2.29	5	5	5.8	5
Neutral	Hair brush	5.46	2.52	3.7	6.5	18.5	5.1
Neutral	Highlighter	5.63	2.73	3	8	14	5.5
Neutral	Jaw	5.14	3.13	5	8	11	6.5
Neutral	Kama Sutra box	5.29	2.78	6	8	8	7
Neutral	Fluorescent lamp	5.38	2.32	5.5	6.8	18	6.15
Neutral	Money bag	5.46	2.3	2	7.5	8.5	4.75
Neutral	Nail polish	5.68	2.56	3	3	7.3	3
Neutral	Nail polish box	5.48	2.32	4.3	4.7	7	4.5
Neutral	Onion cut in half	5.08	3.08	2.5	6.5	8	4.5
Neutral	Plug adapter	5.19	2.35	4.7	5.6	6	5.15
Neutral	Plum	5.87	2.48	4.5	5.5	5.5	5
Neutral	Pointer	5.17	2	2	2	3.5	2
Neutral	Porcelain tomato	5.54	2.89	6	7.5	7.5	6.75
Neutral	Sunglasses box 2	5.25	1.73	5.5	7	16	6.25
Neutral	Rounded purple box	5.29	2	2	5.5	5.5	3.75
Neutral	Razor blade	5.19	2.98	1.3	1.5	14	1.4
Neutral	Roll	5.02	1.76	4.2	4.2	10	4.2
Neutral	Round mirror	5.21	2.21	0.6	8	8	4.3
Neutral	Screwdriver	5.32	2.27	1.5	2	14	1.75
Neutral	Silver bracelet	5.56	2.37	4	7.5	8	5.75
Neutral	Soap dish	5.17	2.11	4.5	11.2	12.1	7.85
Neutral	Square mirror	5.33	2.03	1.7	7.4	8.9	4.55
Neutral	Stapler	5.24	2.21	2.1	4	13.8	3.05
Neutral	Swab bundle	5.6	2.14	4	4.5	8	4.25
Neutral	Toilet paper roll	5.05	2.1	4	5	12	4.5
Neutral	Tooth brush	5.52	2.63	1	2	19	1.5
Neutral	Adhesive tape	5.17	1.81	2.4	6.4	6.4	4.4
Neutral	Yellow cube	5.08	2.17	5.5	5.5	5.5	5.5
Pleasant	Baby sandal	6.4	3.76	5	9	14	7
Pleasant	Cake with chocolate icing	6.6	4.92	4	4	7	4
Pleasant	Car keys	6.56	4.27	2	3.5	7	2.75
Pleasant	Brigadeiro - Brazilian chocolate candy	8.05	5.56	3	4	4.5	3.5
Pleasant	Stack of condoms	6.62	5.14	3	5.5	5.5	4.25
Pleasant	Closed pack of condoms	6.65	4.76	3	6	17	4.5
Pleasant	Credit card	6.46	4.52	0.7	5.6	8.7	3.15
Pleasant	Gift box	7.56	5.29	3.6	9	9	6.3
Pleasant	iPod	6.71	4.03	0.6	5.5	7.3	3.05
Pleasant	Jewel box	6.35	3.33	3	6.2	9.3	4.6
Pleasant	Lemon	6.35	3.37	5.2	5.2	6	5.2
Pleasant	Beijinho – milky Brazilian candy	7.27	5.19	3.5	4.2	4.5	3.85
Pleasant	Money roll	8.1	6.08	3.8	3.8	14	3.8
Pleasant	Prestígio – coconut and chocolate bar	7.13	5.24	3	3.7	12.4	3.35
Pleasant	Soap box	6.57	3.49	3.4	6	8.5	4.7
Pleasant	Sweet bread	7.1	4.6	3.5	5	7	4.25
Pleasant	Talento – chocolate bar	7.76	5.25	1.2	9.2	11.8	5.2
Pleasant	Teddy bear	6.6	3.51	8	8	12	8
Pleasant	Bread toast	7.38	4.65	1	5	8.5	3
Pleasant	Twix – chocolate bar	8.14	5.54	1.7	5	13	3.35
Pleasant	Wedding souvenir	6.52	4.25	5	5	5.7	5
Unpleasant	Beetle	3.71	5.02	3.5	5	13	4.25
Unpleasant	Braces	3.86	3.56	0.2	5	6.2	2.6
Unpleasant	Bread with flies	2.35	5.1	2.5	6	10	4.25
Unpleasant	Brush with hair	2.41	5.02	3.7	6.5	18.5	5.1
Unpleasant	Cactus	4.7	3.71	3	3	3.5	3
Unpleasant	Cake with hair	2.21	5.71	4	4	7	4
Unpleasant	Chewing gum with hair	2.7	5.08	2	2	4.5	2
Unpleasant	Chicken foot	2.9	4.57	2.5	3	17	2.75
Unpleasant	Chicken head	2.54	5.29	4	5	10.5	4.5
Unpleasant	Cockroach	2.95	4.95	3.7	4.9	8.3	4.3
Unpleasant	Dirty menstrual pad	2.54	5	1	6.5	9	3.75
Unpleasant	Dirty steel wool	3.21	3.9	2	3	11.5	2.5
Unpleasant	Embalmed human foot	4.05	4.4	3	6.5	15	4.75
Unpleasant	Embalmed human heart	4.25	4.05	4.5	7	8.5	5.75
Unpleasant	Embalmed snake 2	3.7	5.79	1.5	1.5	7	1.5
Unpleasant	Embalmed moth caterpillar	3.1	4.87	2	2.5	6	2.25
Unpleasant	Embalmed scorpion	3.25	5	0.5	1.5	6.5	1
Unpleasant	Embalmed spider	3.24	6.29	2	4	6	3
Unpleasant	Embalmed centipede	2.97	5.46	0.5	1	11	0.75
Unpleasant	Embalmed caterpillar	3.33	4.21	1.5	2	9	1.75
Unpleasant	Half of a fetal head	2.65	5.49	4	8	10	6
Unpleasant	Fish head	3.54	4.44	5	8	10	6.5
Unpleasant	Gecko	3.63	5.29	1	1.5	8	1.25
Unpleasant	Gizzard	3.14	4.59	5.6	5.6	9.4	5.6
Unpleasant	Guava with worms	2.52	5.16	3.5	4	5.5	3.75
Unpleasant	Lizard	3.51	5.02	2	2	11	2
Unpleasant	Mouse trap	4.1	4.03	1	6.3	13.2	3.65
Unpleasant	Open mouse	2.41	5.97	2	3	9	2.5
Unpleasant	Rotten banana	3.3	3.4	2	2.5	12	2.25
Unpleasant	Rotten mango	2.84	4.17	4	5	7	4.5
Unpleasant	Rotten potato	3.08	3.48	4	4	6.5	4
Unpleasant	Embalmed snake 1	2.9	4.89	2.5	2.5	7	2.5
Unpleasant	Water bug	3.16	4.94	2.5	5	10	3.75
